# Supplementary material for: Rbm20 antisense oligonucleotides alleviate diastolic dysfunction in a mouse model of cardiometabolic heart failure (HFpEF)
Source: Cardiovasc Res. 2025 Oct 17;121(13):2027–41. doi: 10.1093/cvr/cvaf171 (PMC12560776; doi:10.1093/cvr/cvaf171)
Supplement: cvaf171_Supplementary_Data [file cvaf171_supplementary_data.zip]

Archive with 5 entries (5 files):
- Data file_S6 alternatively spliced genes and matrix genes.xlsx
- Manuscript Rbm20 ASO HFpEF r3 suppl.docx
- Rbm20 ASO 2hit_supporting data valuesREV.xlsx
- Supporting data tables.xlsx
- Uncropped Gels+Blots.pdf
