# Supplementary material for: Rbm20 antisense oligonucleotides alleviate diastolic dysfunction in a mouse model of cardiometabolic heart failure (HFpEF)
Source: Cardiovasc Res. 2025 Oct 17;121(13):2027–41. doi: 10.1093/cvr/cvaf171 (PMC12560776; doi:10.1093/cvr/cvaf171)
Supplement: cvaf171_Supplementary_Data [file cvaf171_supplementary_data.zip › Data file_S6 alternatively spliced genes and matrix genes.xlsx]

## Sheet: Sheet1
part	Gene	geneID
matrix_genes	2300002M23Rik	ENSMUSG00000039269
matrix_genes	Abl1	ENSMUSG00000026842
matrix_genes	Abl2	ENSMUSG00000026596
matrix_genes	Acan	ENSMUSG00000030607
matrix_genes	Adamts1	ENSMUSG00000022893
matrix_genes	Adamts10	ENSMUSG00000024299
matrix_genes	Adamts12	ENSMUSG00000047497
matrix_genes	Adamts13	ENSMUSG00000014852
matrix_genes	Adamts14	ENSMUSG00000059901
matrix_genes	Adamts15	ENSMUSG00000033453
matrix_genes	Adamts16	ENSMUSG00000049538
matrix_genes	Adamts17	ENSMUSG00000058145
matrix_genes	Adamts18	ENSMUSG00000053399
matrix_genes	Adamts19	ENSMUSG00000053441
matrix_genes	Adamts2	ENSMUSG00000036545
matrix_genes	Adamts20	ENSMUSG00000022449
matrix_genes	Adamts3	ENSMUSG00000043635
matrix_genes	Adamts4	ENSMUSG00000006403
matrix_genes	Adamts5	ENSMUSG00000022894
matrix_genes	Adamts7	ENSMUSG00000032363
matrix_genes	Adamts8	ENSMUSG00000031994
matrix_genes	Adamts9	ENSMUSG00000030022
matrix_genes	Adamtsl1	ENSMUSG00000066113
matrix_genes	Adamtsl2	ENSMUSG00000036040
matrix_genes	Adamtsl4	ENSMUSG00000015850
matrix_genes	Adtrp	ENSMUSG00000058022
matrix_genes	Aebp1	ENSMUSG00000020473
matrix_genes	Agt	ENSMUSG00000031980
matrix_genes	Ambn	ENSMUSG00000029288
matrix_genes	Angptl7	ENSMUSG00000028989
matrix_genes	Antxr1	ENSMUSG00000033420
matrix_genes	Antxr2	ENSMUSG00000029338
matrix_genes	Anxa2	ENSMUSG00000032231
matrix_genes	Apbb1	ENSMUSG00000037032
matrix_genes	Apbb2	ENSMUSG00000029207
matrix_genes	Aplp1	ENSMUSG00000006651
matrix_genes	Aplp2	ENSMUSG00000031996
matrix_genes	App	ENSMUSG00000022892
matrix_genes	Atp7a	ENSMUSG00000033792
matrix_genes	Atxn1l	ENSMUSG00000069895
matrix_genes	Axin2	ENSMUSG00000000142
matrix_genes	B4galt1	ENSMUSG00000028413
matrix_genes	Bcl3	ENSMUSG00000053175
matrix_genes	Bmp2	ENSMUSG00000027358
matrix_genes	Carmil2	ENSMUSG00000050357
matrix_genes	Cav1	ENSMUSG00000007655
matrix_genes	Cav2	ENSMUSG00000000058
matrix_genes	Ccdc80	ENSMUSG00000022665
matrix_genes	Ccn1	ENSMUSG00000028195
matrix_genes	Ccn2	ENSMUSG00000019997
matrix_genes	Clasp2	ENSMUSG00000033392
matrix_genes	Cma1	ENSMUSG00000022225
matrix_genes	Col10a1	ENSMUSG00000039462
matrix_genes	Col11a1	ENSMUSG00000027966
matrix_genes	Col11a2	ENSMUSG00000024330
matrix_genes	Col13a1	ENSMUSG00000058806
matrix_genes	Col14a1	ENSMUSG00000022371
matrix_genes	Col15a1	ENSMUSG00000028339
matrix_genes	Col16a1	ENSMUSG00000040690
matrix_genes	Col17a1	ENSMUSG00000025064
matrix_genes	Col18a1	ENSMUSG00000001435
matrix_genes	Col19a1	ENSMUSG00000026141
matrix_genes	Col1a1	ENSMUSG00000001506
matrix_genes	Col1a2	ENSMUSG00000029661
matrix_genes	Col22a1	ENSMUSG00000079022
matrix_genes	Col23a1	ENSMUSG00000063564
matrix_genes	Col24a1	ENSMUSG00000028197
matrix_genes	Col27a1	ENSMUSG00000045672
matrix_genes	Col28a1	ENSMUSG00000068794
matrix_genes	Col2a1	ENSMUSG00000022483
matrix_genes	Col3a1	ENSMUSG00000026043
matrix_genes	Col4a1	ENSMUSG00000031502
matrix_genes	Col4a2	ENSMUSG00000031503
matrix_genes	Col4a3	ENSMUSG00000079465
matrix_genes	Col4a4	ENSMUSG00000067158
matrix_genes	Col4a5	ENSMUSG00000031274
matrix_genes	Col4a6	ENSMUSG00000031273
matrix_genes	Col5a1	ENSMUSG00000026837
matrix_genes	Col5a2	ENSMUSG00000026042
matrix_genes	Col5a3	ENSMUSG00000004098
matrix_genes	Col6a1	ENSMUSG00000001119
matrix_genes	Col6a4	ENSMUSG00000032572
matrix_genes	Col6a5	ENSMUSG00000091345
matrix_genes	Col6a6	ENSMUSG00000043719
matrix_genes	Col7a1	ENSMUSG00000025650
matrix_genes	Col8a1	ENSMUSG00000068196
matrix_genes	Col8a2	ENSMUSG00000056174
matrix_genes	Col9a1	ENSMUSG00000026147
matrix_genes	Col9a2	ENSMUSG00000028626
matrix_genes	Col9a3	ENSMUSG00000027570
matrix_genes	Colgalt1	ENSMUSG00000034807
matrix_genes	Colq	ENSMUSG00000057606
matrix_genes	Comp	ENSMUSG00000031849
matrix_genes	Cpb2	ENSMUSG00000021999
matrix_genes	Creb3l1	ENSMUSG00000027230
matrix_genes	Crispld2	ENSMUSG00000031825
matrix_genes	Crtap	ENSMUSG00000032431
matrix_genes	Csgalnact1	ENSMUSG00000036356
matrix_genes	Cst3	ENSMUSG00000027447
matrix_genes	Ctsg	ENSMUSG00000040314
matrix_genes	Ctss	ENSMUSG00000038642
matrix_genes	Cyp1b1	ENSMUSG00000024087
matrix_genes	Cyp2j6	ENSMUSG00000052914
matrix_genes	Dag1	ENSMUSG00000039952
matrix_genes	Ddr1	ENSMUSG00000003534
matrix_genes	Ddr2	ENSMUSG00000026674
matrix_genes	Dmp1	ENSMUSG00000029307
matrix_genes	Dnajb6	ENSMUSG00000029131
matrix_genes	Dpp4	ENSMUSG00000035000
matrix_genes	Dpt	ENSMUSG00000026574
matrix_genes	Dspp	ENSMUSG00000053268
matrix_genes	Ecm2	ENSMUSG00000043631
matrix_genes	Efemp2	ENSMUSG00000024909
matrix_genes	Egfl6	ENSMUSG00000000402
matrix_genes	Egflam	ENSMUSG00000042961
matrix_genes	Elf3	ENSMUSG00000003051
matrix_genes	Eln	ENSMUSG00000029675
matrix_genes	Emilin1	ENSMUSG00000029163
matrix_genes	Eng	ENSMUSG00000026814
matrix_genes	Ercc2	ENSMUSG00000030400
matrix_genes	Ero1a	ENSMUSG00000021831
matrix_genes	Ero1b	ENSMUSG00000057069
matrix_genes	Ets1	ENSMUSG00000032035
matrix_genes	Exoc8	ENSMUSG00000074030
matrix_genes	Ext1	ENSMUSG00000061731
matrix_genes	Fap	ENSMUSG00000000392
matrix_genes	Fbln1	ENSMUSG00000006369
matrix_genes	Fbln5	ENSMUSG00000021186
matrix_genes	Fermt1	ENSMUSG00000027356
matrix_genes	Fgfr4	ENSMUSG00000005320
matrix_genes	Fkbp10	ENSMUSG00000001555
matrix_genes	Fkrp	ENSMUSG00000048920
matrix_genes	Fktn	ENSMUSG00000028414
matrix_genes	Flot1	ENSMUSG00000059714
matrix_genes	Flrt2	ENSMUSG00000047414
matrix_genes	Fn1	ENSMUSG00000026193
matrix_genes	Foxc1	ENSMUSG00000050295
matrix_genes	Foxc2	ENSMUSG00000046714
matrix_genes	Foxf1	ENSMUSG00000042812
matrix_genes	Foxf2	ENSMUSG00000038402
matrix_genes	Fscn1	ENSMUSG00000029581
matrix_genes	Fshr	ENSMUSG00000032937
matrix_genes	Gas2	ENSMUSG00000030498
matrix_genes	Gas6	ENSMUSG00000031451
matrix_genes	Gfap	ENSMUSG00000020932
matrix_genes	Gfod2	ENSMUSG00000013150
matrix_genes	Grem1	ENSMUSG00000074934
matrix_genes	Hapln2	ENSMUSG00000004894
matrix_genes	Has1	ENSMUSG00000003665
matrix_genes	Has2	ENSMUSG00000022367
matrix_genes	Has3	ENSMUSG00000031910
matrix_genes	Hmcn1	ENSMUSG00000066842
matrix_genes	Hpn	ENSMUSG00000001249
matrix_genes	Hpse2	ENSMUSG00000074852
matrix_genes	Hsd17b12	ENSMUSG00000027195
matrix_genes	Hspg2	ENSMUSG00000028763
matrix_genes	Ibsp	ENSMUSG00000029306
matrix_genes	Idua	ENSMUSG00000033540
matrix_genes	Ier3ip1	ENSMUSG00000090000
matrix_genes	Ihh	ENSMUSG00000006538
matrix_genes	Il6	ENSMUSG00000025746
matrix_genes	Impg1	ENSMUSG00000032343
matrix_genes	Impg2	ENSMUSG00000035270
matrix_genes	Itga8	ENSMUSG00000026768
matrix_genes	Itgb1	ENSMUSG00000025809
matrix_genes	Itgb3	ENSMUSG00000020689
matrix_genes	Itih1	ENSMUSG00000006529
matrix_genes	Kazald1	ENSMUSG00000025213
matrix_genes	Kif9	ENSMUSG00000032489
matrix_genes	Klk4	ENSMUSG00000006948
matrix_genes	Klk5	ENSMUSG00000074155
matrix_genes	Lama1	ENSMUSG00000032796
matrix_genes	Lamb1	ENSMUSG00000002900
matrix_genes	Lamb2	ENSMUSG00000052911
matrix_genes	Lamb3	ENSMUSG00000026639
matrix_genes	Lamc1	ENSMUSG00000026478
matrix_genes	Large1	ENSMUSG00000004383
matrix_genes	Lemd3	ENSMUSG00000048661
matrix_genes	Lgals3	ENSMUSG00000050335
matrix_genes	Lmx1b	ENSMUSG00000038765
matrix_genes	Lox	ENSMUSG00000024529
matrix_genes	Loxl1	ENSMUSG00000032334
matrix_genes	Loxl2	ENSMUSG00000034205
matrix_genes	Loxl3	ENSMUSG00000000693
matrix_genes	Loxl4	ENSMUSG00000025185
matrix_genes	Ltbp4	ENSMUSG00000040488
matrix_genes	Mad2l2	ENSMUSG00000029003
matrix_genes	Mansc4	ENSMUSG00000072662
matrix_genes	Marco	ENSMUSG00000026390
matrix_genes	Matn1	ENSMUSG00000040533
matrix_genes	Matn2	ENSMUSG00000022324
matrix_genes	Matn3	ENSMUSG00000020583
matrix_genes	Matn4	ENSMUSG00000016995
matrix_genes	Megf9	ENSMUSG00000039270
matrix_genes	Meltf	ENSMUSG00000022780
matrix_genes	Mfap4	ENSMUSG00000042436
matrix_genes	Mia	ENSMUSG00000089661
matrix_genes	Mia3	ENSMUSG00000056050
matrix_genes	Mkx	ENSMUSG00000061013
matrix_genes	Mmp10	ENSMUSG00000047562
matrix_genes	Mmp11	ENSMUSG00000000901
matrix_genes	Mmp12	ENSMUSG00000049723
matrix_genes	Mmp13	ENSMUSG00000050578
matrix_genes	Mmp14	ENSMUSG00000000957
matrix_genes	Mmp15	ENSMUSG00000031790
matrix_genes	Mmp16	ENSMUSG00000028226
matrix_genes	Mmp17	ENSMUSG00000029436
matrix_genes	Mmp19	ENSMUSG00000025355
matrix_genes	Mmp1a	ENSMUSG00000043089
matrix_genes	Mmp1b	ENSMUSG00000041620
matrix_genes	Mmp2	ENSMUSG00000031740
matrix_genes	Mmp20	ENSMUSG00000018620
matrix_genes	Mmp21	ENSMUSG00000030981
matrix_genes	Mmp23	ENSMUSG00000029061
matrix_genes	Mmp24	ENSMUSG00000027612
matrix_genes	Mmp25	ENSMUSG00000023903
matrix_genes	Mmp27	ENSMUSG00000070323
matrix_genes	Mmp28	ENSMUSG00000020682
matrix_genes	Mmp3	ENSMUSG00000043613
matrix_genes	Mmp7	ENSMUSG00000018623
matrix_genes	Mmp8	ENSMUSG00000005800
matrix_genes	Mmp9	ENSMUSG00000017737
matrix_genes	Mpv17	ENSMUSG00000107283
matrix_genes	Mpzl3	ENSMUSG00000070305
matrix_genes	Myf5	ENSMUSG00000000435
matrix_genes	Myh11	ENSMUSG00000018830
matrix_genes	Myo1e	ENSMUSG00000032220
matrix_genes	Ndnf	ENSMUSG00000049001
matrix_genes	Nepn	ENSMUSG00000038624
matrix_genes	Nf1	ENSMUSG00000020716
matrix_genes	Nfkb2	ENSMUSG00000025225
matrix_genes	Nid1	ENSMUSG00000005397
matrix_genes	Notch1	ENSMUSG00000026923
matrix_genes	Nox1	ENSMUSG00000031257
matrix_genes	Noxo1	ENSMUSG00000019320
matrix_genes	Nphp3	ENSMUSG00000032558
matrix_genes	Nphs1	ENSMUSG00000006649
matrix_genes	Npnt	ENSMUSG00000040998
matrix_genes	Nr2e1	ENSMUSG00000019803
matrix_genes	Ntn4	ENSMUSG00000020019
matrix_genes	Olfml2a	ENSMUSG00000046618
matrix_genes	Olfml2b	ENSMUSG00000038463
matrix_genes	Optc	ENSMUSG00000010311
matrix_genes	Otol1	ENSMUSG00000027788
matrix_genes	P3h1	ENSMUSG00000028641
matrix_genes	P3h4	ENSMUSG00000006931
matrix_genes	P4ha1	ENSMUSG00000019916
matrix_genes	P4ha3	ENSMUSG00000051048
matrix_genes	Papln	ENSMUSG00000021223
matrix_genes	Pbxip1	ENSMUSG00000042613
matrix_genes	Pdgfra	ENSMUSG00000029231
matrix_genes	Pdpn	ENSMUSG00000028583
matrix_genes	Phldb2	ENSMUSG00000033149
matrix_genes	Plg	ENSMUSG00000059481
matrix_genes	Plod1	ENSMUSG00000019055
matrix_genes	Plod2	ENSMUSG00000032374
matrix_genes	Plod3	ENSMUSG00000004846
matrix_genes	Pmp22	ENSMUSG00000018217
matrix_genes	Pomgnt1	ENSMUSG00000028700
matrix_genes	Pomt1	ENSMUSG00000039254
matrix_genes	Pomt2	ENSMUSG00000034126
matrix_genes	Postn	ENSMUSG00000027750
matrix_genes	Pparg	ENSMUSG00000000440
matrix_genes	Prdm5	ENSMUSG00000029913
matrix_genes	Prdx4	ENSMUSG00000025289
matrix_genes	Prickle1	ENSMUSG00000036158
matrix_genes	Ptx3	ENSMUSG00000027832
matrix_genes	Pxdn	ENSMUSG00000020674
matrix_genes	Qsox1	ENSMUSG00000033684
matrix_genes	Ramp2	ENSMUSG00000001240
matrix_genes	Rb1	ENSMUSG00000022105
matrix_genes	Reck	ENSMUSG00000028476
matrix_genes	Rgcc	ENSMUSG00000022018
matrix_genes	Ric1	ENSMUSG00000038658
matrix_genes	Ric8a	ENSMUSG00000025485
matrix_genes	Rxfp1	ENSMUSG00000034009
matrix_genes	Scara3	ENSMUSG00000034463
matrix_genes	Scx	ENSMUSG00000034161
matrix_genes	Selenon	ENSMUSG00000050989
matrix_genes	Sema5a	ENSMUSG00000022231
matrix_genes	Serac1	ENSMUSG00000015659
matrix_genes	Serpinb5	ENSMUSG00000067006
matrix_genes	Serpinf2	ENSMUSG00000038224
matrix_genes	Serpinh1	ENSMUSG00000070436
matrix_genes	Sfrp2	ENSMUSG00000027996
matrix_genes	Sh3pxd2b	ENSMUSG00000040711
matrix_genes	Slc2a10	ENSMUSG00000027661
matrix_genes	Slc39a8	ENSMUSG00000053897
matrix_genes	Smad3	ENSMUSG00000032402
matrix_genes	Smad4	ENSMUSG00000024515
matrix_genes	Smarca4	ENSMUSG00000032187
matrix_genes	Smoc1	ENSMUSG00000021136
matrix_genes	Smoc2	ENSMUSG00000023886
matrix_genes	Smpd3	ENSMUSG00000031906
matrix_genes	Sox9	ENSMUSG00000000567
matrix_genes	Spint1	ENSMUSG00000027315
matrix_genes	Spint2	ENSMUSG00000074227
matrix_genes	Spock2	ENSMUSG00000058297
matrix_genes	Sulf1	ENSMUSG00000016918
matrix_genes	Sulf2	ENSMUSG00000006800
matrix_genes	Tcf15	ENSMUSG00000068079
matrix_genes	Tfap2a	ENSMUSG00000021359
matrix_genes	Tfip11	ENSMUSG00000029345
matrix_genes	Tgfb1	ENSMUSG00000002603
matrix_genes	Tgfb2	ENSMUSG00000039239
matrix_genes	Tgfbi	ENSMUSG00000035493
matrix_genes	Tgfbr1	ENSMUSG00000007613
matrix_genes	Tgfbr3	ENSMUSG00000029287
matrix_genes	Thsd4	ENSMUSG00000032289
matrix_genes	Tie1	ENSMUSG00000033191
matrix_genes	Tmem38b	ENSMUSG00000028420
matrix_genes	Tnf	ENSMUSG00000024401
matrix_genes	Tnfrsf11b	ENSMUSG00000063727
matrix_genes	Tnfrsf1a	ENSMUSG00000030341
matrix_genes	Tnfrsf1b	ENSMUSG00000028599
matrix_genes	Tnr	ENSMUSG00000015829
matrix_genes	Tnxb	ENSMUSG00000033327
matrix_genes	Vhl	ENSMUSG00000033933
matrix_genes	Vipas39	ENSMUSG00000021038
matrix_genes	Vit	ENSMUSG00000024076
matrix_genes	Vps33b	ENSMUSG00000030534
matrix_genes	Vtn	ENSMUSG00000017344
matrix_genes	Vwa1	ENSMUSG00000042116
matrix_genes	Wdr72	ENSMUSG00000044976
matrix_genes	Wnt3a	ENSMUSG00000009900
matrix_genes	Wt1	ENSMUSG00000016458
matrix_genes	Zfp469	ENSMUSG00000043903
alternatively spliced	Sfxn2	ENSMUSG00000025036
alternatively spliced	Septin4	ENSMUSG00000020486
alternatively spliced	Mill2	ENSMUSG00000040987
alternatively spliced	Fubp3	ENSMUSG00000026843
alternatively spliced	Tnrc6a	ENSMUSG00000052707
alternatively spliced	Aox1	ENSMUSG00000063558
alternatively spliced	Ldb3	ENSMUSG00000021798
alternatively spliced	Rnf157	ENSMUSG00000052949
alternatively spliced	Vopp1	ENSMUSG00000037788
alternatively spliced	Abcc9	ENSMUSG00000030249
alternatively spliced	Enox1	ENSMUSG00000022012
alternatively spliced	Tbc1d9b	ENSMUSG00000036644
alternatively spliced	Zcchc2	ENSMUSG00000038866
alternatively spliced	Zfp408	ENSMUSG00000075040
alternatively spliced	Fmnl1	ENSMUSG00000055805
alternatively spliced	Crnde	ENSMUSG00000031736
alternatively spliced	5430402O13Rik	ENSMUSG00000085776
alternatively spliced	Psmg4	ENSMUSG00000071451
alternatively spliced	Ube4a	ENSMUSG00000059890
alternatively spliced	Dtnb	ENSMUSG00000071454
alternatively spliced	Zfp788	ENSMUSG00000074165
alternatively spliced	Eef2k	ENSMUSG00000035064
alternatively spliced	Map2k5	ENSMUSG00000058444
alternatively spliced	Cers6	ENSMUSG00000027035
alternatively spliced	Dock6	ENSMUSG00000032198
alternatively spliced	Gm20619	ENSMUSG00000093482
alternatively spliced	E130310I04Rik	ENSMUSG00000116665
alternatively spliced	Zfp687	ENSMUSG00000019338
alternatively spliced	Pts	ENSMUSG00000032067
alternatively spliced	Ctbs	ENSMUSG00000028189
alternatively spliced	Pcnt	ENSMUSG00000001151
alternatively spliced	Crim1	ENSMUSG00000024074
alternatively spliced	Zfp65	ENSMUSG00000071281
alternatively spliced	Kiz	ENSMUSG00000074749
alternatively spliced	Lss	ENSMUSG00000033105
alternatively spliced	Ifi44	ENSMUSG00000028037
alternatively spliced	Mark2	ENSMUSG00000024969
alternatively spliced	Ttn	ENSMUSG00000051747
alternatively spliced	Gm36372	ENSMUSG00000113975
alternatively spliced	Htra2	ENSMUSG00000068329
alternatively spliced	Parp6	ENSMUSG00000025237
alternatively spliced	Xirp2	ENSMUSG00000027022
alternatively spliced	Ifi213	ENSMUSG00000073491
alternatively spliced	9530026P05Rik	ENSMUSG00000097462
alternatively spliced	Pdlim5	ENSMUSG00000028273
alternatively spliced	Rnf152	ENSMUSG00000047496
alternatively spliced	Ccdc66	ENSMUSG00000046753
alternatively spliced	Nrg4	ENSMUSG00000032311
alternatively spliced	Slc7a7	ENSMUSG00000000958
alternatively spliced	Tmem164	ENSMUSG00000047045
alternatively spliced	Mbnl1	ENSMUSG00000027763
alternatively spliced	Zfp346	ENSMUSG00000021481
alternatively spliced	Tctn3	ENSMUSG00000025008
alternatively spliced	2310057M21Rik	ENSMUSG00000040177
alternatively spliced	Pitpnm2	ENSMUSG00000029406
alternatively spliced	Lrrfip1	ENSMUSG00000026305
alternatively spliced	Suv39h2	ENSMUSG00000026646
alternatively spliced	Cyp4f13	ENSMUSG00000024055
alternatively spliced	Ttc23	ENSMUSG00000030555
alternatively spliced	Cdan1	ENSMUSG00000027284
alternatively spliced	Bmper	ENSMUSG00000031963
alternatively spliced	Erbb2	ENSMUSG00000062312
alternatively spliced	Rmst	ENSMUSG00000112117
alternatively spliced	Pcdh9	ENSMUSG00000055421
alternatively spliced	Poln	ENSMUSG00000045102
alternatively spliced	Wdr37	ENSMUSG00000021147
alternatively spliced	Pigq	ENSMUSG00000025728
alternatively spliced	Ttc17	ENSMUSG00000027194
alternatively spliced	Rian	ENSMUSG00000097451
alternatively spliced	Mir99ahg	ENSMUSG00000090386
alternatively spliced	Tlr8	ENSMUSG00000040522
alternatively spliced	Ufsp2	ENSMUSG00000031634
alternatively spliced	Ciz1	ENSMUSG00000039205
alternatively spliced	Tnk2	ENSMUSG00000022791
alternatively spliced	Rad51c	ENSMUSG00000007646
alternatively spliced	Sspo	ENSMUSG00000029797
alternatively spliced	Macrod2	ENSMUSG00000068205
alternatively spliced	Mlip	ENSMUSG00000032355
alternatively spliced	Slc37a3	ENSMUSG00000029924
alternatively spliced	Mast2	ENSMUSG00000003810
alternatively spliced	Phf11b	ENSMUSG00000091649
alternatively spliced	Scmh1	ENSMUSG00000000085
alternatively spliced	Csnk1g1	ENSMUSG00000032384
alternatively spliced	Elk4	ENSMUSG00000026436
alternatively spliced	Micu1	ENSMUSG00000020111
alternatively spliced	Ifi207	ENSMUSG00000073490
alternatively spliced	Josd2	ENSMUSG00000038695
alternatively spliced	D130020L05Rik	ENSMUSG00000097121
alternatively spliced	Neb	ENSMUSG00000026950
alternatively spliced	Arhgap10	ENSMUSG00000037148
alternatively spliced	Clec4b1	ENSMUSG00000030147
alternatively spliced	Madd	ENSMUSG00000040687
alternatively spliced	Msh3	ENSMUSG00000014850
alternatively spliced	Nfib	ENSMUSG00000008575
alternatively spliced	Gm40457	ENSMUSG00000108626
alternatively spliced	Rhobtb3	ENSMUSG00000021589
alternatively spliced	Gm49797	ENSMUSG00000116858
alternatively spliced	E130307A14Rik	ENSMUSG00000087177
alternatively spliced	Rpgrip1l	ENSMUSG00000033282
alternatively spliced	Rccd1	ENSMUSG00000038930
alternatively spliced	Oas1b	ENSMUSG00000029605
alternatively spliced	Ccdc122	ENSMUSG00000034795
alternatively spliced	Zscan22	ENSMUSG00000054715
alternatively spliced	Acaca	ENSMUSG00000020532
alternatively spliced	Drc3	ENSMUSG00000056598
alternatively spliced	Smim10l1	ENSMUSG00000072704
alternatively spliced	Serpina3g	ENSMUSG00000041481
alternatively spliced	Chfr	ENSMUSG00000014668
alternatively spliced	2210408F21Rik	ENSMUSG00000087380
alternatively spliced	Atp2b1	ENSMUSG00000019943
alternatively spliced	Slx4ip	ENSMUSG00000027281
alternatively spliced	Zfp512b	ENSMUSG00000000823
alternatively spliced	D630024D03Rik	ENSMUSG00000085772
alternatively spliced	Siglece	ENSMUSG00000030474
alternatively spliced	2810403D21Rik	ENSMUSG00000086629
alternatively spliced	Brd4	ENSMUSG00000024002
alternatively spliced	Vps13a	ENSMUSG00000046230
alternatively spliced	Hdnr	ENSMUSG00000097910
alternatively spliced	Zfp608	ENSMUSG00000052713
alternatively spliced	Rapgef6	ENSMUSG00000037533
alternatively spliced	Uxs1	ENSMUSG00000057363
alternatively spliced	Fign	ENSMUSG00000075324
alternatively spliced	Camk2d	ENSMUSG00000053819
alternatively spliced	Pknox2	ENSMUSG00000035934
alternatively spliced	Cep44	ENSMUSG00000038215
alternatively spliced	Cyrib	ENSMUSG00000022378
alternatively spliced	Hrh2	ENSMUSG00000034987
alternatively spliced	Sgce	ENSMUSG00000004631
alternatively spliced	Ubn1	ENSMUSG00000039473
alternatively spliced	Nedd4l	ENSMUSG00000024589
alternatively spliced	Med12l	ENSMUSG00000056476
alternatively spliced	Kcng2	ENSMUSG00000059852
alternatively spliced	6030443J06Rik	ENSMUSG00000097207
alternatively spliced	Atxn7l2	ENSMUSG00000048997
alternatively spliced	Fam124a	ENSMUSG00000035184
alternatively spliced	Zfp532	ENSMUSG00000042439
alternatively spliced	Ppa2	ENSMUSG00000028013
alternatively spliced	Lrrfip2	ENSMUSG00000032497
alternatively spliced	D830032E09Rik	ENSMUSG00000100457
alternatively spliced	Msc	ENSMUSG00000025930
alternatively spliced	Mboat2	ENSMUSG00000020646
alternatively spliced	Pus7	ENSMUSG00000057541
alternatively spliced	Cd99l2	ENSMUSG00000035776
alternatively spliced	Slc39a14	ENSMUSG00000022094
alternatively spliced	Oxr1	ENSMUSG00000022307
alternatively spliced	Akr1c13	ENSMUSG00000021213
alternatively spliced	Ank3	ENSMUSG00000069601
alternatively spliced	Tpm2	ENSMUSG00000028464
alternatively spliced	Ppp3cc	ENSMUSG00000022092
alternatively spliced	Dclre1c	ENSMUSG00000026648
alternatively spliced	Dennd6b	ENSMUSG00000015377
alternatively spliced	Gm32027	ENSMUSG00000117990
alternatively spliced	Dedd	ENSMUSG00000013973
alternatively spliced	Crispld1	ENSMUSG00000025776
alternatively spliced	Rsrc2	ENSMUSG00000029422
alternatively spliced	Zfp827	ENSMUSG00000071064
alternatively spliced	Usp5	ENSMUSG00000038429
alternatively spliced	Yap1	ENSMUSG00000053110
alternatively spliced	Pnpla7	ENSMUSG00000036833
alternatively spliced	Prodh	ENSMUSG00000003526
alternatively spliced	Gm7240	ENSMUSG00000113626
alternatively spliced	Cd82	ENSMUSG00000027215
alternatively spliced	Atp2c1	ENSMUSG00000032570
alternatively spliced	Cep126	ENSMUSG00000040729
alternatively spliced	Zfp644	ENSMUSG00000049606
alternatively spliced	Fbxl21	ENSMUSG00000035509
alternatively spliced	Arl3	ENSMUSG00000025035
alternatively spliced	Myo9b	ENSMUSG00000004677
alternatively spliced	Klra2	ENSMUSG00000030187
alternatively spliced	Gmip	ENSMUSG00000036246
alternatively spliced	Lsmem1	ENSMUSG00000071342
alternatively spliced	Dock9	ENSMUSG00000025558
alternatively spliced	Preb	ENSMUSG00000045302
alternatively spliced	Fam149b	ENSMUSG00000039599
alternatively spliced	Plekha5	ENSMUSG00000030231
alternatively spliced	Gtf3c4	ENSMUSG00000035666
alternatively spliced	Gatad2b	ENSMUSG00000042390
alternatively spliced	Smug1	ENSMUSG00000036061
alternatively spliced	Ralgapb	ENSMUSG00000027652
alternatively spliced	Helq	ENSMUSG00000035266
alternatively spliced	Ccdc130
alternatively spliced	Pvt1	ENSMUSG00000097039
alternatively spliced	Tpcn2	ENSMUSG00000048677
alternatively spliced	B3gnt8	ENSMUSG00000059479
alternatively spliced	Cpeb3	ENSMUSG00000039652
alternatively spliced	Zbtb20	ENSMUSG00000022708
alternatively spliced	Irag1	ENSMUSG00000005611
alternatively spliced	Zfp454	ENSMUSG00000048728
alternatively spliced	Tor1aip2	ENSMUSG00000050565
alternatively spliced	Stap1	ENSMUSG00000029254
alternatively spliced	Srsf6	ENSMUSG00000016921
alternatively spliced	Fan1	ENSMUSG00000033458
alternatively spliced	Trit1	ENSMUSG00000028653
alternatively spliced	Fut10	ENSMUSG00000046152
alternatively spliced	Phf3	ENSMUSG00000048874
alternatively spliced	Rexo5	ENSMUSG00000030924
alternatively spliced	Mipol1	ENSMUSG00000047022
alternatively spliced	Tbccd1	ENSMUSG00000004462
alternatively spliced	Lair1	ENSMUSG00000055541
alternatively spliced	Il34	ENSMUSG00000031750
alternatively spliced	Sobp	ENSMUSG00000038248
alternatively spliced	Gm16565	ENSMUSG00000089829
alternatively spliced	Kif28	ENSMUSG00000087236
alternatively spliced	Tmem268	ENSMUSG00000045917
alternatively spliced	Luc7l2	ENSMUSG00000029823
alternatively spliced	Zfp934	ENSMUSG00000074865
alternatively spliced	Wnk1	ENSMUSG00000045962
alternatively spliced	Tnfsf13b	ENSMUSG00000031497
alternatively spliced	Gas5	ENSMUSG00000053332
alternatively spliced	Nckap5	ENSMUSG00000049690
alternatively spliced	Ubox5	ENSMUSG00000027300
alternatively spliced	Ube2i	ENSMUSG00000015120
alternatively spliced	Inpp5b	ENSMUSG00000028894
alternatively spliced	1700123M08Rik	ENSMUSG00000085614
alternatively spliced	Catsper2	ENSMUSG00000033486
alternatively spliced	Kcnip2	ENSMUSG00000025221
alternatively spliced	Pierce2	ENSMUSG00000086158
alternatively spliced	Trip10	ENSMUSG00000019487
alternatively spliced	Mppe1	ENSMUSG00000062526
alternatively spliced	Ktn1	ENSMUSG00000021843
alternatively spliced	Golgb1	ENSMUSG00000034243
alternatively spliced	Dapp1	ENSMUSG00000028159
alternatively spliced	Phactr2	ENSMUSG00000062866
alternatively spliced	Casp8ap2	ENSMUSG00000028282
alternatively spliced	Setd1a	ENSMUSG00000042308
alternatively spliced	Gm12295	ENSMUSG00000085162
alternatively spliced	Prpsap2	ENSMUSG00000020528
alternatively spliced	Slc16a13	ENSMUSG00000044367
alternatively spliced	Tfe3	ENSMUSG00000000134
alternatively spliced	Ncoa2	ENSMUSG00000005886
alternatively spliced	Clip1	ENSMUSG00000049550
alternatively spliced	Mfsd13a	ENSMUSG00000025227
alternatively spliced	Spata6	ENSMUSG00000034401
alternatively spliced	Slc30a6	ENSMUSG00000024069
alternatively spliced	Pgd	ENSMUSG00000028961
alternatively spliced	Gpatch4	ENSMUSG00000028069
alternatively spliced	Dnm1l	ENSMUSG00000022789
alternatively spliced	Rapgef1	ENSMUSG00000039844
alternatively spliced	Gm39317	ENSMUSG00000111056
alternatively spliced	9630028I04Rik	ENSMUSG00000117916
alternatively spliced	Tmem183a	ENSMUSG00000042305
alternatively spliced	Lmf1	ENSMUSG00000002279
alternatively spliced	Zfp462	ENSMUSG00000060206
alternatively spliced	Immt	ENSMUSG00000052337
alternatively spliced	Il17re	ENSMUSG00000043088
alternatively spliced	Plekha6	ENSMUSG00000041757
alternatively spliced	Clca3a1	ENSMUSG00000056025
alternatively spliced	Med9os	ENSMUSG00000085260
alternatively spliced	3300002I08Rik	ENSMUSG00000063364
alternatively spliced	Hivep3	ENSMUSG00000028634
alternatively spliced	Brme1	ENSMUSG00000008129
alternatively spliced	Tmem255a	ENSMUSG00000036502
alternatively spliced	Gm31870	ENSMUSG00000120108
alternatively spliced	Lilrb4b	ENSMUSG00000112023
alternatively spliced	Eif4g3	ENSMUSG00000028760
alternatively spliced	Phf21a	ENSMUSG00000058318
alternatively spliced	Tpd52	ENSMUSG00000027506
alternatively spliced	Timd4	ENSMUSG00000055546
alternatively spliced	Fbxo34	ENSMUSG00000037536
alternatively spliced	Pdss2	ENSMUSG00000038240
alternatively spliced	Zfp874a	ENSMUSG00000069206
alternatively spliced	Nrg1	ENSMUSG00000062991
alternatively spliced	Nrg1	ENSMUSG00000118541
alternatively spliced	Fbln2	ENSMUSG00000064080
alternatively spliced	Fam118b	ENSMUSG00000050471
alternatively spliced	Polr3b	ENSMUSG00000034453
alternatively spliced	Rdh13	ENSMUSG00000008435
alternatively spliced	Crb1	ENSMUSG00000063681
alternatively spliced	Oas1c	ENSMUSG00000001166
alternatively spliced	Nbea	ENSMUSG00000027799
alternatively spliced	Usf3	ENSMUSG00000068284
alternatively spliced	Stag1	ENSMUSG00000037286
alternatively spliced	Eif2ak4	ENSMUSG00000005102
alternatively spliced	Obscn	ENSMUSG00000061462
alternatively spliced	Son	ENSMUSG00000022961
alternatively spliced	Trim30d	ENSMUSG00000057596
alternatively spliced	Phkb	ENSMUSG00000036879
alternatively spliced	Gm15787	ENSMUSG00000086247
alternatively spliced	Arhgef12	ENSMUSG00000059495
alternatively spliced	Dnajb4	ENSMUSG00000028035
alternatively spliced	Tex9	ENSMUSG00000090626
alternatively spliced	Dcaf11	ENSMUSG00000022214
alternatively spliced	Ift88	ENSMUSG00000040040
alternatively spliced	Akap8l	ENSMUSG00000002625
alternatively spliced	Tent4a	ENSMUSG00000034575
alternatively spliced	Gm26782	ENSMUSG00000097431
alternatively spliced	Rbfox2	ENSMUSG00000033565
alternatively spliced	T2	ENSMUSG00000058159
alternatively spliced	Stxbp5	ENSMUSG00000019790
alternatively spliced	Gm15328	ENSMUSG00000086095
alternatively spliced	Pfkfb3	ENSMUSG00000026773
alternatively spliced	1110019D14Rik	ENSMUSG00000097616
alternatively spliced	Papss1	ENSMUSG00000028032
alternatively spliced	Tyk2	ENSMUSG00000032175
alternatively spliced	Smim8	ENSMUSG00000028295
alternatively spliced	Cacna1c	ENSMUSG00000051331
alternatively spliced	Ermard	ENSMUSG00000036552
alternatively spliced	Sfmbt1	ENSMUSG00000006527
alternatively spliced	Gbp3	ENSMUSG00000028268
alternatively spliced	Cnot2	ENSMUSG00000020166
alternatively spliced	Dhcr7	ENSMUSG00000058454
alternatively spliced	Rpusd1	ENSMUSG00000041199
alternatively spliced	Tanc2	ENSMUSG00000053580
alternatively spliced	Ptpn13	ENSMUSG00000034573
alternatively spliced	Rcbtb2	ENSMUSG00000022106
alternatively spliced	Abhd1	ENSMUSG00000006638
alternatively spliced	Tbc1d12	ENSMUSG00000048720
alternatively spliced	Fgd2	ENSMUSG00000024013
alternatively spliced	Acbd5	ENSMUSG00000026781
alternatively spliced	Wdr4	ENSMUSG00000024037
alternatively spliced	Crebrf	ENSMUSG00000048249
alternatively spliced	Proca1	ENSMUSG00000044122
alternatively spliced	Atad3aos	ENSMUSG00000054514
alternatively spliced	Eps15l1	ENSMUSG00000006276
alternatively spliced	Gm3604	ENSMUSG00000094942
alternatively spliced	Tbl1xr1	ENSMUSG00000027630
alternatively spliced	Add3	ENSMUSG00000025026
alternatively spliced	Pnpla6	ENSMUSG00000004565
alternatively spliced	Ankdd1b	ENSMUSG00000047117
alternatively spliced	Ezh2	ENSMUSG00000029687
alternatively spliced	Chil5	ENSMUSG00000043873
alternatively spliced	Ppp1r3b	ENSMUSG00000046794
alternatively spliced	Rps6kb1	ENSMUSG00000020516
alternatively spliced	Ppp1r9a	ENSMUSG00000032827
alternatively spliced	Zfp446	ENSMUSG00000033961
alternatively spliced	Fkbp5	ENSMUSG00000024222
alternatively spliced	Susd1	ENSMUSG00000038578
alternatively spliced	Hnrnpr	ENSMUSG00000066037
alternatively spliced	Tjap1	ENSMUSG00000012296
alternatively spliced	Hectd2os	ENSMUSG00000087579
alternatively spliced	H2-Q7	ENSMUSG00000060550
alternatively spliced	4930581F22Rik	ENSMUSG00000070315
alternatively spliced	Pla2g6	ENSMUSG00000042632
alternatively spliced	Gm15270	ENSMUSG00000087400
alternatively spliced	Sgk3	ENSMUSG00000025915
alternatively spliced	Tmem219	ENSMUSG00000060538
alternatively spliced	Camk2b	ENSMUSG00000057897
alternatively spliced	Gm46565	ENSMUSG00000116581
alternatively spliced	Bptf	ENSMUSG00000040481
alternatively spliced	Myh7b	ENSMUSG00000074652
alternatively spliced	Hand2os1	ENSMUSG00000100510
alternatively spliced	Usf2	ENSMUSG00000058239
alternatively spliced	Aoah	ENSMUSG00000021322
alternatively spliced	Txndc11	ENSMUSG00000022498
alternatively spliced	Hmgxb4	ENSMUSG00000034518
alternatively spliced	Reep6	ENSMUSG00000035504
alternatively spliced	Entr1	ENSMUSG00000026927
alternatively spliced	Ndufb5	ENSMUSG00000027673
alternatively spliced	Tbx3os1	ENSMUSG00000087516
alternatively spliced	Eps8l1	ENSMUSG00000006154
alternatively spliced	Prdm2	ENSMUSG00000057637
alternatively spliced	Slc35d2	ENSMUSG00000033114
alternatively spliced	Gm34643	ENSMUSG00000115855
alternatively spliced	Phf20l1	ENSMUSG00000072501
alternatively spliced	Lmbr1	ENSMUSG00000010721
alternatively spliced	Lmbr1	ENSMUSG00000105741
alternatively spliced	Sec31b	ENSMUSG00000051984
alternatively spliced	Tmem63b	ENSMUSG00000036026
alternatively spliced	Nr2c1	ENSMUSG00000005897
alternatively spliced	Mdn1	ENSMUSG00000058006
alternatively spliced	Rusc2	ENSMUSG00000035969
alternatively spliced	Kcnt2	ENSMUSG00000052726
alternatively spliced	Fam151b	ENSMUSG00000034334
alternatively spliced	Mtmr14	ENSMUSG00000030269
alternatively spliced	Gm12002	ENSMUSG00000086584
alternatively spliced	Eri2	ENSMUSG00000030929
alternatively spliced	Sema4c	ENSMUSG00000026121
alternatively spliced	Mbnl2	ENSMUSG00000022139
alternatively spliced	Rev3l	ENSMUSG00000019841
alternatively spliced	Psmc6	ENSMUSG00000021832
alternatively spliced	Ahrr	ENSMUSG00000021575
alternatively spliced	Atp2b4	ENSMUSG00000026463
alternatively spliced	Msantd2	ENSMUSG00000042138
alternatively spliced	Mtmr1	ENSMUSG00000015214
alternatively spliced	Hdac5	ENSMUSG00000008855
alternatively spliced	Trim26	ENSMUSG00000024457
alternatively spliced	Fastkd3	ENSMUSG00000021532
alternatively spliced	Ikzf2	ENSMUSG00000025997
alternatively spliced	Gm28609	ENSMUSG00000101102
alternatively spliced	Gm5860	ENSMUSG00000085022
alternatively spliced	Tfb2m	ENSMUSG00000026492
alternatively spliced	Adprm	ENSMUSG00000020910
alternatively spliced	Sar1a	ENSMUSG00000020088
alternatively spliced	Ppp4r1l-ps	ENSMUSG00000055897
alternatively spliced	Ppp4r1l-ps	ENSMUSG00000121504
alternatively spliced	Ano5	ENSMUSG00000055489
alternatively spliced	Carf	ENSMUSG00000026017
alternatively spliced	Abcc10	ENSMUSG00000032842
alternatively spliced	Cdk5rap2	ENSMUSG00000039298
alternatively spliced	Adgrg2	ENSMUSG00000031298
alternatively spliced	Gm15408	ENSMUSG00000086610
alternatively spliced	Mapt	ENSMUSG00000018411
alternatively spliced	Osgepl1	ENSMUSG00000026096
alternatively spliced	Kcnk2	ENSMUSG00000037624
alternatively spliced	Nckipsd	ENSMUSG00000032598
alternatively spliced	Odf2	ENSMUSG00000026790
alternatively spliced	Dock7	ENSMUSG00000028556
alternatively spliced	Cenpu	ENSMUSG00000031629
alternatively spliced	Togaram1	ENSMUSG00000035614
alternatively spliced	Morf4l1	ENSMUSG00000062270
alternatively spliced	Sirt1	ENSMUSG00000020063
alternatively spliced	Ttll5	ENSMUSG00000012609
alternatively spliced	Psma8	ENSMUSG00000036743
alternatively spliced	Dennd5b	ENSMUSG00000030313
alternatively spliced	Rce1	ENSMUSG00000024889
alternatively spliced	Zbtb49	ENSMUSG00000029127
alternatively spliced	Tarbp2	ENSMUSG00000023051
alternatively spliced	Clk4	ENSMUSG00000020385
alternatively spliced	Kdm4b	ENSMUSG00000024201
alternatively spliced	Htr7	ENSMUSG00000024798
alternatively spliced	Akap8	ENSMUSG00000024045
alternatively spliced	Mfap5	ENSMUSG00000030116
spliced matrix genes	Abi3bp	ENSMUSG00000035258
spliced matrix genes	Adamts6	ENSMUSG00000046169
spliced matrix genes	Cflar	ENSMUSG00000026031
spliced matrix genes	Chadl	ENSMUSG00000063765
spliced matrix genes	Clasp1	ENSMUSG00000064302
spliced matrix genes	Gpm6b	ENSMUSG00000031342
spliced matrix genes	Lama2	ENSMUSG00000019899
spliced matrix genes	Lcp1	ENSMUSG00000021998
spliced matrix genes	Phldb1	ENSMUSG00000048537
spliced matrix genes	Ptk2	ENSMUSG00000022607
