# Supplementary material for: Rbm20 antisense oligonucleotides alleviate diastolic dysfunction in a mouse model of cardiometabolic heart failure (HFpEF)
Source: Cardiovasc Res. 2025 Oct 17;121(13):2027–41. doi: 10.1093/cvr/cvaf171 (PMC12560776; doi:10.1093/cvr/cvaf171)
Supplement: cvaf171_Supplementary_Data [file cvaf171_supplementary_data.zip › Rbm20 ASO 2hit_supporting data valuesREV.xlsx]

## Sheet: Fig 1C
	N2B/TT							N2BA/TT							scN2BA/TT							T2/TT
0 injection	0.84019	0.814216	0.821068	0.787045	0.823451	0.744121	0.749909	0.10669	0.126346	0.071603	0.130675	0.104334	0.200047	0.174992	0	0	0	0	0	0	0	0.053121	0.059438	0.10733	0.08228	0.072215	0.055832	0.075099
2 injection	0.727093	0.746183	0.719018					0.166786	0.13333	0.154046					0.023166	0.024632	0.032105					0.082956	0.095856	0.094831
4 injections	0.46266	0.50395	0.48192					0.157092	0.155803	0.168502					0.238724	0.172942	0.214056					0.14153	0.16739	0.13553
5 injections	0.44372	0.39179						0.126744	0.149517						0.276344	0.331321						0.15319	0.12737
6 injections	0.34586	0.23227						0.141043	0.091466						0.361477	0.532451						0.15162	0.14381
8 injections	0.17529	0.28035						0.092723	0.141342						0.592342	0.428843						0.13965	0.14946

## Sheet: Fig 2B
	Ctrl										2 hit
PBS	1.6338	0.789605	0.767579	1.25494	0.554073						0.865889	0.820819	1.29658	0.654614	0.889503
ASO	0.75002	0.495195	0.657462	0.428264							0.499573	0.461326	0.481547	0.325895	0.448974

## Sheet: Fig 2C
	N2B/TT										N2BA/TT										scN2BA/TT										T2/TT
Ctrl	0.84019	0.814216	0.821068	0.787045	0.823451	0.744121	0.749909	0.679677	0.717306	0.755615	0.10669	0.126346	0.071603	0.130675	0.104334	0.200047	0.174992	0.240102	0.223881	0.151644	0	0	0	0	0	0	0	0	0	0	0.053121	0.059438	0.10733	0.08228	0.072215	0.055832	0.075099	0.080221	0.058813	0.092741
Ctrl-ASO	0.561479	0.618676	0.561706	0.45647	0.507387	0.527515	0.511762	0.579259	0.529206	0.545164	0.136248	0.075606	0.124036	0.102303	0.096116	0.136692	0.185826	0.145046	0.19173	0.166006	0.237567	0.222995	0.230805	0.346105	0.272892	0.222737	0.169818	0.183173	0.183781	0.205825	0.064705	0.082724	0.083453	0.095122	0.123605	0.113056	0.132594	0.092522	0.095283	0.083004
2hit	0.7835	0.736147	0.749864	0.804188	0.800499	0.727931	0.714736	0.695266	0.683588	0.75228	0.145355	0.205376	0.173047	0.123798	0.126827	0.199479	0.187719	0.208116	0.222732	0.166029	0	0	0	0	0	0	0	0	0	0	0.071145	0.058477	0.077089	0.072014	0.072674	0.07259	0.097544	0.096618	0.09368	0.081691
2hit-ASO	0.453555	0.4413	0.284531	0.229317	0.243963	0.380592	0.503371	0.439194	0.520256	0.519857	0.089979	0.099286	0.065233	0.033217	0.04546	0.053342	0.128446	0.11955	0.142048	0.10615	0.376676	0.352005	0.569483	0.637615	0.621874	0.460153	0.22917	0.336943	0.225944	0.254736	0.07979	0.107409	0.080753	0.099851	0.088702	0.105913	0.139013	0.104313	0.111751	0.119256

## Sheet: Fig 2E
	Ctrl																																	2hit
PBS	1.12657	1.10417	1.32886	1.23364	1.30061	1.951	1.48173	1.40404	2.21128	1.42545	1.6539	1.59084	1.9439	1.94282	1.64699	1.80297	1.40984	1.38003	1.86895	1.70914														1.30452	1.82049	3.15877	1.85756	1.85973	2.47287	1.72139	2.14065	1.69223	1.82107	1.65296	1.5618	3.61194	1.74203	1.74149	2.4243
ASO	1.42676	1.49896	1.37602	0.98802	1.51926	1.8287	1.52013	1.55342	1.57671	1.1877	2.59439	1.22767	1.21997	1.61285	0.850478	1.11198	1.62159	1.37221	1.5708	1.58655	1.36205	1.26256	1.26201	1.55962	1.6326	1.18933								1.89651	1.22281	0.917794	1.3442	1.25284	1.64403	2.14249	2.21844	1.30585	1.74111	1.37548	1.33067	1.42299	1.61555	1.32305	1.59295
[truncated: 8 more columns]

## Sheet: Fig 2F
	Ctrl																																2hit
PBS	21.6667	25	20	23.8889	28.6111	26.6667	24.1667	27.2222	27.9167	22.0833	18.8889	28.8889	28.75	20.8333	23.3333	27.0833	24.1667	25.8333	18.8889	21.875	22.5	23.8889											20.8333	20.4167	17.7778	20.3571	24.1667	18.75	23.75	20.8333	22.2222	14.5833	20	22.5	19.4444	15	20.8333	17.9167	23.3333
ASO	29.7222	30.8333	22.7778	26.6667	26.6667	22.5	23.6111	26.1111	18.3333	24.1667	20	24.1667	25	25	22.0833	25.6667	20.8333	21.6667	23.3333	15.8333	22.9167	20.8333	23.3333	25.4167	22.5	25	26.3889						25	27.7778	21.9444	32.9167	23.3333	25.625	24	26.0417	23.75	16.25	25	21.3889	17.9167	31.6667	20.8333	17.2222	18.3333
[truncated: 7 more columns]

## Sheet: Fig 2G
	Ctrl																																2hit
PBS	37.2867	50.4024	52.3017	59.2651	53.053	41.2259	49.6901	41.6994	53.6409	35.9124	37.0988	31.3525	42.7403	39.7205	49.6425	39.1241	48.2525	39.9502	49.9707	43.9719	41.7646	48.9617	49.587										51.4338	57.8009	55.3264	55.6791	48.6997	37.3593	50.9359	48.8569	61.9571	42.9386	37.3119	44.2237	44.8426	51.5962	47.3025	51.4017	41.9837
ASO	44.7808	58.1454	54.0818	35.3617	39.4546	40.1483	44.2212	50.3806	38.4786	25.8202	31.0945	32.9605	43.9887	49.0451	40.7997	25.685	34.1486	29.7841	50.6479	37.1183	38.1393	26.4433	37.441	38.2373	42.2877	42.9971	39.3795	50.5714	42.9025				55.6725	45.4531	32.7042	50.1418	39.1802	47.0981	60.6615	55.291	42.5447	31.3634	38.5332	46.9937	41.8375	41.856	41.7554	38.8906	46.8758
[truncated: 10 more columns]

## Sheet: Fig 2H
	Ctrl																																2hit
PBS	3.39848	2.77913	2.97664	2.93268	2.99284	3.27727	3.25859	3.67313	3.88536	3.65987	3.58205	4.403	4.12979	4.11796	2.88176	3.51352	3.22899	3.26834	3.2836	3.65869	3.01668	3.08947	3.20558										2.5771	2.78982	2.57559	2.98474	3.40713	3.19038	3.08774	3.02512	3.64852	2.68783	3.33388	2.94552	3.36822	3.12949	2.76381	2.91011	2.83854
ASO	3.34295	3.06876	3.06023	3.68018	3.23826	3.51205	3.32502	3.63187	3.6834	3.78027	3.68013	4.2724	3.27268	3.40478	3.09712	4.93668	4.31987	3.72525	2.82906	4.27523	3.02828	3.6367	3.77628	3.3915	3.21948	3.79804	3.69725	3.20919	3.19928				2.45237	2.89924	3.51257	3.07716	3.88146	3.47864	2.93964	2.76011	3.15548	3.5741	2.94606	2.67157	3.34196	3.64201	2.82054	3.22712	2.38059
[truncated: 10 more columns]

## Sheet: Fig 2I
	Ctrl																																2hit
PBS	-41.4501	-27.8947	-25.2552	-32.4644	-37.0291	-29.9329	-34.75	-44.2257	-34.9011	-46.0294	-32.4398	-28.8757	-32.3716	-29.7336	-23.3566	-31.5596	-35.7609	-32.5745	-22.9208	-25.7592	-29.8904	-29.625											-33.2199	-34.4993	-23.4116	-29.7228	-38.7736	-57.8831	-32.3365	-41.1881	-42.475	-26.7812	-40.2059	-30.8889	-29.1176	-32.1507	-43.1526	-46.0985	-76.6296
ASO	-27.9382	-38.956	-31.8406	-36.1724	-24.3819	-36.6964	-20.8436	-46.3793	-30.4412	-29.689	-39.7266	-29.7034	-39.6154	-35.2614	-26.9318	-22.4805	-33.491	-25.8411	-33.1249	-24.4192	-23.9254	-32.9167	-39.7276	-31.6361	-22.4031	-23.4434	-28.7069	-32.0266	-31.2199				-27.0439	-34.6338	-19.1086	-23.4906	-28.1018	-34.0777	-30.6801	-29.2898	-22.5229	-37.9741	-36.4178	-19.8469	-36.1765	-38.1481	-27.8086	-38.8468	-28.0503
[truncated: 10 more columns]

## Sheet: Fig 2J
	Ctrl																																2hit
PBS	2.58063	2.20893	2.1054	2.12673	1.72873	2.60033	2.36717	2.11399	2.23195	2.15978	2.41326	2.6795	2.13232	2.08832	2.06206	1.98756	1.88879	2.13671	2.46288	2.13422	2.64744	2.5168	2.25347										2.1611	2.17026	2.998	2.52349	2.66541	2.58339	2.39604	2.56503	2.60968	2.46526	2.77183	2.61672	2.56389	3.44133	2.94953	2.75447	2.71831
ASO	2.01307	2.23046	2.10589	2.03167	2.2178	2.26157	1.93518	1.85146	2.05205	1.924	2.06092	2.40261	2.42332	2.06981	2.29001	2.33121	2.24707	1.97174	2.32587	2.30602	1.98161	2.2503	2.44643	2.40162	2.47759	2.44141	2.1322	2.26511	2.27949				2.26374	2.4299	2.38712	2.08379	2.05269	2.12452	2.08869	2.65625	2.41709	2.47139	2.63931	2.47462	2.5048	2.6242	2.85729	2.52646	2.50406
[truncated: 10 more columns]

## Sheet: Fig 3D
	Ctrl														2hit
PBS	0.015317	0.04989	0.021013	0.0371	0.047705	0.0144567	0.0220067	0.02	0.0145825	0.0108533	0.01				0.07873	0.073608	0.07728	0.082197	0.0368175	0.0342433	0.089012	0.018045	0.05378	0.046	0.025
ASO	0.02777	0.019635	0.014387	0.019543	0.02056	0.0118167	0.0272275	0.01	0.01	0.010805	0.01				0.0272	0.029337	0.050638	0.045137	0.01	0.025636	0.0120275	0.01	0.0110725	0.01

[truncated: 37 more sheets: Fig 3E, Fig 3F, Fig 3G, Fig 3H, Fig 3I, Fig 3J, Fig 3K, Fig 4D, Fig 4E, Fig 4F, Fig 4G, Fig 4H, Fig 4J, Fig 6E, Fig 7B, Fig 7C, Fig 7D, Fig 7E, Fig 7F, Fig 7G …]
