# Supplementary material for: Rbm20 antisense oligonucleotides alleviate diastolic dysfunction in a mouse model of cardiometabolic heart failure (HFpEF)
Source: Cardiovasc Res. 2025 Oct 17;121(13):2027–41. doi: 10.1093/cvr/cvaf171 (PMC12560776; doi:10.1093/cvr/cvaf171)
Supplement: cvaf171_Supplementary_Data [file cvaf171_supplementary_data.zip › Supporting data tables.xlsx]

## Sheet: Note
Tab	description	Figure
diff_SE_events_grouped_comp	contains all significant, differentially spliced skipped exon (SE) events across the grouped comparisons	Fig 5
diff_SE_events_intersections	contains all significant, differentially spliced skipped exon (SE) events for each intersection	Fig 5A
diff_exp_genes_grouped_comp	contains all significant, differentially expressed genes across the grouped comparisons	Fig 6
diff_exp_genes_intersections	contains all significant, differentially expressed genes for each intersection	Fig 6B
reverted_misreg_coreg_genes	contains all reverted, misregulated, and coregulated genes	Fig 6D
matrix_genes	contains all matrix genes, alternatively spliced genes, and the overlap of both (spliced matrix genes)	Fig S4C

## Sheet: diff_SE_events_grouped_comp
Grouped Comparison	Genes
2-hit-ASO vs. 2-hit-PBS	Sfxn2
2-hit-ASO vs. 2-hit-PBS	Septin4
2-hit-ASO vs. 2-hit-PBS	Mill2
2-hit-ASO vs. 2-hit-PBS	Fubp3
2-hit-ASO vs. 2-hit-PBS	Tnrc6a
2-hit-ASO vs. 2-hit-PBS	Aox1
2-hit-ASO vs. 2-hit-PBS	Ldb3
2-hit-ASO vs. 2-hit-PBS	Rnf157
2-hit-ASO vs. 2-hit-PBS	Vopp1
2-hit-ASO vs. 2-hit-PBS	Abi3bp
2-hit-ASO vs. 2-hit-PBS	Abcc9
2-hit-ASO vs. 2-hit-PBS	Enox1
2-hit-ASO vs. 2-hit-PBS	Tbc1d9b
2-hit-ASO vs. 2-hit-PBS	Zcchc2
2-hit-ASO vs. 2-hit-PBS	Zfp408
2-hit-ASO vs. 2-hit-PBS	Fmnl1
2-hit-ASO vs. 2-hit-PBS	Crnde
2-hit-ASO vs. 2-hit-PBS	5430402O13Rik
2-hit-ASO vs. 2-hit-PBS	Psmg4
2-hit-ASO vs. 2-hit-PBS	Ube4a
2-hit-ASO vs. 2-hit-PBS	Dtnb
2-hit-ASO vs. 2-hit-PBS	Zfp788
2-hit-ASO vs. 2-hit-PBS	Eef2k
2-hit-ASO vs. 2-hit-PBS	Map2k5
2-hit-ASO vs. 2-hit-PBS	Cers6
2-hit-ASO vs. 2-hit-PBS	Dock6
2-hit-ASO vs. 2-hit-PBS	Gm20619
2-hit-ASO vs. 2-hit-PBS	E130310I04Rik
2-hit-ASO vs. 2-hit-PBS	Zfp687
2-hit-ASO vs. 2-hit-PBS	Pts
2-hit-ASO vs. 2-hit-PBS	Ctbs
2-hit-ASO vs. 2-hit-PBS	Pcnt
2-hit-ASO vs. 2-hit-PBS	Lcp1
2-hit-ASO vs. 2-hit-PBS	Clasp1
2-hit-ASO vs. 2-hit-PBS	Crim1
2-hit-ASO vs. 2-hit-PBS	Zfp65
2-hit-ASO vs. 2-hit-PBS	Kiz
2-hit-ASO vs. 2-hit-PBS	Lss
2-hit-ASO vs. 2-hit-PBS	Ifi44
2-hit-ASO vs. 2-hit-PBS	Mark2
2-hit-ASO vs. 2-hit-PBS	Ttn
2-hit-ASO vs. 2-hit-PBS	Gm36372
2-hit-ASO vs. 2-hit-PBS	Htra2
2-hit-ASO vs. 2-hit-PBS	Parp6
2-hit-ASO vs. 2-hit-PBS	Xirp2
2-hit-ASO vs. 2-hit-PBS	Ifi213
2-hit-ASO vs. 2-hit-PBS	9530026P05Rik
2-hit-ASO vs. 2-hit-PBS	Pdlim5
2-hit-ASO vs. 2-hit-PBS	Rnf152
2-hit-ASO vs. 2-hit-PBS	Cflar
2-hit-ASO vs. 2-hit-PBS	Ccdc66
2-hit-ASO vs. 2-hit-PBS	Nrg4
2-hit-ASO vs. 2-hit-PBS	Slc7a7
2-hit-ASO vs. 2-hit-PBS	Tmem164
2-hit-ASO vs. 2-hit-PBS	Mbnl1
2-hit-ASO vs. 2-hit-PBS	Zfp346
2-hit-ASO vs. 2-hit-PBS	Tctn3
2-hit-ASO vs. 2-hit-PBS	2310057M21Rik
2-hit-ASO vs. 2-hit-PBS	Pitpnm2
2-hit-ASO vs. 2-hit-PBS	Lrrfip1
2-hit-ASO vs. 2-hit-PBS	Suv39h2
2-hit-ASO vs. 2-hit-PBS	Cyp4f13
2-hit-ASO vs. 2-hit-PBS	Ttc23
2-hit-ASO vs. 2-hit-PBS	Cdan1
2-hit-ASO vs. 2-hit-PBS	Bmper
2-hit-ASO vs. 2-hit-PBS	Erbb2
2-hit-ASO vs. 2-hit-PBS	Rmst
2-hit-ASO vs. 2-hit-PBS	Pcdh9
2-hit-ASO vs. 2-hit-PBS	Poln
2-hit-ASO vs. 2-hit-PBS	Wdr37
2-hit-ASO vs. 2-hit-PBS	Pigq
2-hit-ASO vs. 2-hit-PBS	Ttc17
2-hit-ASO vs. 2-hit-PBS	Rian
2-hit-ASO vs. 2-hit-PBS	Mir99ahg
2-hit-ASO vs. 2-hit-PBS	Tlr8
2-hit-ASO vs. 2-hit-PBS	Ufsp2
2-hit-ASO vs. 2-hit-PBS	Ciz1
2-hit-ASO vs. 2-hit-PBS	Tnk2
2-hit-ASO vs. 2-hit-PBS	Rad51c
2-hit-ASO vs. 2-hit-PBS	Sspo
2-hit-ASO vs. 2-hit-PBS	Macrod2
2-hit-ASO vs. 2-hit-PBS	Mlip
2-hit-ASO vs. 2-hit-PBS	Slc37a3
2-hit-ASO vs. 2-hit-PBS	Mast2
2-hit-ASO vs. 2-hit-PBS	Phf11b
2-hit-ASO vs. 2-hit-PBS	Scmh1
2-hit-ASO vs. 2-hit-PBS	Adamts6
2-hit-ASO vs. 2-hit-PBS	Csnk1g1
2-hit-ASO vs. 2-hit-PBS	Elk4
2-hit-ASO vs. 2-hit-PBS	Micu1
2-hit-ASO vs. 2-hit-PBS	Ifi207
2-hit-ASO vs. 2-hit-PBS	Josd2
2-hit-ASO vs. 2-hit-PBS	D130020L05Rik
2-hit-ASO vs. 2-hit-PBS	Neb
2-hit-ASO vs. 2-hit-PBS	Arhgap10
2-hit-ASO vs. 2-hit-PBS	Clec4b1
2-hit-ASO vs. 2-hit-PBS	Madd
2-hit-ASO vs. 2-hit-PBS	Msh3
2-hit-ASO vs. 2-hit-PBS	Nfib
2-hit-ASO vs. 2-hit-PBS	Gm40457
2-hit-ASO vs. 2-hit-PBS	Rhobtb3
2-hit-ASO vs. 2-hit-PBS	Gm49797
2-hit-ASO vs. 2-hit-PBS	E130307A14Rik
2-hit-ASO vs. 2-hit-PBS	Rpgrip1l
2-hit-ASO vs. 2-hit-PBS	Rccd1
2-hit-ASO vs. 2-hit-PBS	Oas1b
2-hit-ASO vs. 2-hit-PBS	Ccdc122
2-hit-ASO vs. 2-hit-PBS	Zscan22
2-hit-ASO vs. 2-hit-PBS	Acaca
2-hit-ASO vs. 2-hit-PBS	Drc3
2-hit-ASO vs. 2-hit-PBS	Smim10l1
2-hit-ASO vs. 2-hit-PBS	Serpina3g
2-hit-ASO vs. 2-hit-PBS	Chfr
2-hit-ASO vs. 2-hit-PBS	2210408F21Rik
2-hit-ASO vs. 2-hit-PBS	Atp2b1
2-hit-ASO vs. 2-hit-PBS	Slx4ip
2-hit-ASO vs. 2-hit-PBS	Zfp512b
2-hit-ASO vs. 2-hit-PBS	D630024D03Rik
2-hit-ASO vs. 2-hit-PBS	Siglece
2-hit-ASO vs. 2-hit-PBS	2810403D21Rik
2-hit-ASO vs. 2-hit-PBS	Brd4
2-hit-ASO vs. 2-hit-PBS	Vps13a
2-hit-ASO vs. 2-hit-PBS	Hdnr
2-hit-ASO vs. 2-hit-PBS	Zfp608
2-hit-ASO vs. 2-hit-PBS	Rapgef6
2-hit-ASO vs. 2-hit-PBS	Uxs1
2-hit-ASO vs. 2-hit-PBS	Fign
2-hit-ASO vs. 2-hit-PBS	Camk2d
2-hit-ASO vs. 2-hit-PBS	Pknox2
2-hit-ASO vs. 2-hit-PBS	Cep44
2-hit-ASO vs. 2-hit-PBS	Cyrib
2-hit-ASO vs. 2-hit-PBS	Hrh2
2-hit-ASO vs. 2-hit-PBS	Sgce
2-hit-ASO vs. 2-hit-PBS	Ubn1
2-hit-ASO vs. 2-hit-PBS	Nedd4l
2-hit-ASO vs. 2-hit-PBS	Med12l
2-hit-ASO vs. 2-hit-PBS	Kcng2
2-hit-ASO vs. 2-hit-PBS	6030443J06Rik
2-hit-ASO vs. 2-hit-PBS	Atxn7l2
2-hit-ASO vs. 2-hit-PBS	Fam124a
2-hit-ASO vs. 2-hit-PBS	Zfp532
2-hit-ASO vs. 2-hit-PBS	Ppa2
2-hit-ASO vs. 2-hit-PBS	Lrrfip2
2-hit-ASO vs. 2-hit-PBS	D830032E09Rik
2-hit-ASO vs. 2-hit-PBS	Msc
2-hit-ASO vs. 2-hit-PBS	Mboat2
2-hit-ASO vs. 2-hit-PBS	Pus7
2-hit-ASO vs. 2-hit-PBS	Cd99l2
2-hit-ASO vs. 2-hit-PBS	Slc39a14
2-hit-ASO vs. 2-hit-PBS	Oxr1
2-hit-ASO vs. 2-hit-PBS	Akr1c13
2-hit-ASO vs. 2-hit-PBS	Ank3
2-hit-ASO vs. 2-hit-PBS	Chadl
2-hit-ASO vs. Ctrl PBS	Tpm2
2-hit-ASO vs. Ctrl PBS	Ppp3cc
2-hit-ASO vs. Ctrl PBS	Dclre1c
2-hit-ASO vs. Ctrl PBS	Dennd6b
2-hit-ASO vs. Ctrl PBS	Aox1
2-hit-ASO vs. Ctrl PBS	Ldb3
2-hit-ASO vs. Ctrl PBS	Rnf157
2-hit-ASO vs. Ctrl PBS	Gm32027
2-hit-ASO vs. Ctrl PBS	Abi3bp
2-hit-ASO vs. Ctrl PBS	Dedd
2-hit-ASO vs. Ctrl PBS	Crispld1
2-hit-ASO vs. Ctrl PBS	Rsrc2
2-hit-ASO vs. Ctrl PBS	Abcc9
2-hit-ASO vs. Ctrl PBS	Zfp827
2-hit-ASO vs. Ctrl PBS	Usp5
2-hit-ASO vs. Ctrl PBS	Enox1
2-hit-ASO vs. Ctrl PBS	Yap1
2-hit-ASO vs. Ctrl PBS	Pnpla7
2-hit-ASO vs. Ctrl PBS	Phldb1
2-hit-ASO vs. Ctrl PBS	Prodh
2-hit-ASO vs. Ctrl PBS	Gm7240
2-hit-ASO vs. Ctrl PBS	Cd82
2-hit-ASO vs. Ctrl PBS	Atp2c1
2-hit-ASO vs. Ctrl PBS	Cep126
2-hit-ASO vs. Ctrl PBS	Psmg4
2-hit-ASO vs. Ctrl PBS	Zfp644
2-hit-ASO vs. Ctrl PBS	Ube4a
2-hit-ASO vs. Ctrl PBS	Zfp788
2-hit-ASO vs. Ctrl PBS	Fbxl21
2-hit-ASO vs. Ctrl PBS	Arl3
2-hit-ASO vs. Ctrl PBS	Myo9b
2-hit-ASO vs. Ctrl PBS	Klra2
2-hit-ASO vs. Ctrl PBS	Gmip
2-hit-ASO vs. Ctrl PBS	Lsmem1
2-hit-ASO vs. Ctrl PBS	Dock9
2-hit-ASO vs. Ctrl PBS	Preb
2-hit-ASO vs. Ctrl PBS	Fam149b
2-hit-ASO vs. Ctrl PBS	Plekha5
2-hit-ASO vs. Ctrl PBS	Gtf3c4
2-hit-ASO vs. Ctrl PBS	Gm20619
2-hit-ASO vs. Ctrl PBS	Gatad2b
2-hit-ASO vs. Ctrl PBS	Pcnt
2-hit-ASO vs. Ctrl PBS	Smug1
2-hit-ASO vs. Ctrl PBS	Ralgapb
2-hit-ASO vs. Ctrl PBS	Lama2
2-hit-ASO vs. Ctrl PBS	Helq
2-hit-ASO vs. Ctrl PBS	Clasp1
2-hit-ASO vs. Ctrl PBS	Ccdc130
2-hit-ASO vs. Ctrl PBS	Pvt1
2-hit-ASO vs. Ctrl PBS	Tpcn2
2-hit-ASO vs. Ctrl PBS	B3gnt8
2-hit-ASO vs. Ctrl PBS	Cpeb3
2-hit-ASO vs. Ctrl PBS	Zbtb20
2-hit-ASO vs. Ctrl PBS	Ttn
2-hit-ASO vs. Ctrl PBS	Pdlim5
2-hit-ASO vs. Ctrl PBS	Ptk2
2-hit-ASO vs. Ctrl PBS	Cflar
2-hit-ASO vs. Ctrl PBS	Irag1
2-hit-ASO vs. Ctrl PBS	Zfp454
2-hit-ASO vs. Ctrl PBS	Tor1aip2
2-hit-ASO vs. Ctrl PBS	Stap1
2-hit-ASO vs. Ctrl PBS	Srsf6
2-hit-ASO vs. Ctrl PBS	Fan1
2-hit-ASO vs. Ctrl PBS	2310057M21Rik
2-hit-ASO vs. Ctrl PBS	Trit1
2-hit-ASO vs. Ctrl PBS	Lrrfip1
2-hit-ASO vs. Ctrl PBS	Fut10
2-hit-ASO vs. Ctrl PBS	Phf3
2-hit-ASO vs. Ctrl PBS	Rexo5
2-hit-ASO vs. Ctrl PBS	Mipol1
2-hit-ASO vs. Ctrl PBS	Tbccd1
2-hit-ASO vs. Ctrl PBS	Lair1
2-hit-ASO vs. Ctrl PBS	Rmst
2-hit-ASO vs. Ctrl PBS	Gpm6b
2-hit-ASO vs. Ctrl PBS	Il34
2-hit-ASO vs. Ctrl PBS	Sobp
2-hit-ASO vs. Ctrl PBS	Gm16565
2-hit-ASO vs. Ctrl PBS	Kif28
2-hit-ASO vs. Ctrl PBS	Tmem268
2-hit-ASO vs. Ctrl PBS	Luc7l2
2-hit-ASO vs. Ctrl PBS	Zfp934
2-hit-ASO vs. Ctrl PBS	Wnk1
2-hit-ASO vs. Ctrl PBS	Tnfsf13b
2-hit-ASO vs. Ctrl PBS	Gas5
2-hit-ASO vs. Ctrl PBS	Nckap5
2-hit-ASO vs. Ctrl PBS	Ubox5
2-hit-ASO vs. Ctrl PBS	Ube2i
2-hit-ASO vs. Ctrl PBS	Inpp5b
2-hit-ASO vs. Ctrl PBS	1700123M08Rik
2-hit-ASO vs. Ctrl PBS	Catsper2
2-hit-ASO vs. Ctrl PBS	Kcnip2
2-hit-ASO vs. Ctrl PBS	Pierce2
2-hit-ASO vs. Ctrl PBS	Sspo
2-hit-ASO vs. Ctrl PBS	Trip10
2-hit-ASO vs. Ctrl PBS	Mppe1
2-hit-ASO vs. Ctrl PBS	Mlip
2-hit-ASO vs. Ctrl PBS	Slc37a3
2-hit-ASO vs. Ctrl PBS	Ktn1
2-hit-ASO vs. Ctrl PBS	Phf11b
2-hit-ASO vs. Ctrl PBS	Golgb1
2-hit-ASO vs. Ctrl PBS	Csnk1g1
2-hit-ASO vs. Ctrl PBS	Micu1
2-hit-ASO vs. Ctrl PBS	Dapp1
2-hit-ASO vs. Ctrl PBS	Josd2
2-hit-ASO vs. Ctrl PBS	Arhgap10
2-hit-ASO vs. Ctrl PBS	Phactr2
2-hit-ASO vs. Ctrl PBS	Casp8ap2
2-hit-ASO vs. Ctrl PBS	Setd1a
2-hit-ASO vs. Ctrl PBS	Gm12295
2-hit-ASO vs. Ctrl PBS	Prpsap2
2-hit-ASO vs. Ctrl PBS	Msh3
2-hit-ASO vs. Ctrl PBS	Slc16a13
2-hit-ASO vs. Ctrl PBS	Tfe3
2-hit-ASO vs. Ctrl PBS	Ncoa2
2-hit-ASO vs. Ctrl PBS	Clip1
2-hit-ASO vs. Ctrl PBS	Mfsd13a
2-hit-ASO vs. Ctrl PBS	Spata6
2-hit-ASO vs. Ctrl PBS	Slc30a6
2-hit-ASO vs. Ctrl PBS	Pgd
2-hit-ASO vs. Ctrl PBS	Gpatch4
2-hit-ASO vs. Ctrl PBS	Dnm1l
2-hit-ASO vs. Ctrl PBS	Rapgef1
2-hit-ASO vs. Ctrl PBS	Gm39317
2-hit-ASO vs. Ctrl PBS	2210408F21Rik
2-hit-ASO vs. Ctrl PBS	9630028I04Rik
2-hit-ASO vs. Ctrl PBS	Slx4ip
2-hit-ASO vs. Ctrl PBS	Tmem183a
2-hit-ASO vs. Ctrl PBS	Zfp512b
2-hit-ASO vs. Ctrl PBS	Lmf1
2-hit-ASO vs. Ctrl PBS	Zfp462
2-hit-ASO vs. Ctrl PBS	Immt
2-hit-ASO vs. Ctrl PBS	2810403D21Rik
2-hit-ASO vs. Ctrl PBS	Il17re
2-hit-ASO vs. Ctrl PBS	Plekha6
2-hit-ASO vs. Ctrl PBS	Clca3a1
2-hit-ASO vs. Ctrl PBS	Med9os
2-hit-ASO vs. Ctrl PBS	3300002I08Rik
2-hit-ASO vs. Ctrl PBS	Fign
2-hit-ASO vs. Ctrl PBS	Hivep3
2-hit-ASO vs. Ctrl PBS	Camk2d
2-hit-ASO vs. Ctrl PBS	Brme1
2-hit-ASO vs. Ctrl PBS	Tmem255a
2-hit-ASO vs. Ctrl PBS	Gm31870
2-hit-ASO vs. Ctrl PBS	Lilrb4b
2-hit-ASO vs. Ctrl PBS	Hrh2
2-hit-ASO vs. Ctrl PBS	Eif4g3
2-hit-ASO vs. Ctrl PBS	Phf21a
2-hit-ASO vs. Ctrl PBS	Tpd52
2-hit-ASO vs. Ctrl PBS	Timd4
2-hit-ASO vs. Ctrl PBS	Fbxo34
2-hit-ASO vs. Ctrl PBS	6030443J06Rik
2-hit-ASO vs. Ctrl PBS	Pdss2
2-hit-ASO vs. Ctrl PBS	Zfp874a
2-hit-ASO vs. Ctrl PBS	Nrg1
2-hit-ASO vs. Ctrl PBS	Fbln2
2-hit-ASO vs. Ctrl PBS	Ppa2
2-hit-ASO vs. Ctrl PBS	Fam118b
2-hit-ASO vs. Ctrl PBS	Polr3b
2-hit-ASO vs. Ctrl PBS	Rdh13
2-hit-ASO vs. Ctrl PBS	Crb1
2-hit-ASO vs. Ctrl PBS	Pus7
2-hit-ASO vs. Ctrl PBS	Oas1c
2-hit-ASO vs. Ctrl PBS	Nbea
2-hit-ASO vs. Ctrl PBS	Cd99l2
2-hit-ASO vs. Ctrl PBS	Usf3
2-hit-ASO vs. Ctrl PBS	Stag1
2-hit-ASO vs. Ctrl PBS	Eif2ak4
2-hit-ASO vs. Ctrl PBS	Obscn
2-hit-ASO vs. Ctrl PBS	Son
2-hit-ASO vs. Ctrl PBS	Trim30d
2-hit-PBS vs. Ctrl PBS	Phkb
2-hit-PBS vs. Ctrl PBS	Gm15787
2-hit-PBS vs. Ctrl PBS	Dclre1c
2-hit-PBS vs. Ctrl PBS	Fubp3
2-hit-PBS vs. Ctrl PBS	Arhgef12
2-hit-PBS vs. Ctrl PBS	Dnajb4
2-hit-PBS vs. Ctrl PBS	Tex9
2-hit-PBS vs. Ctrl PBS	Vopp1
2-hit-PBS vs. Ctrl PBS	Dcaf11
2-hit-PBS vs. Ctrl PBS	Crispld1
2-hit-PBS vs. Ctrl PBS	Enox1
2-hit-PBS vs. Ctrl PBS	Ift88
2-hit-PBS vs. Ctrl PBS	Phldb1
2-hit-PBS vs. Ctrl PBS	Akap8l
2-hit-PBS vs. Ctrl PBS	Tent4a
2-hit-PBS vs. Ctrl PBS	Gm26782
2-hit-PBS vs. Ctrl PBS	Rbfox2
2-hit-PBS vs. Ctrl PBS	Zfp788
2-hit-PBS vs. Ctrl PBS	Plekha5
2-hit-PBS vs. Ctrl PBS	T2
2-hit-PBS vs. Ctrl PBS	Ctbs
2-hit-PBS vs. Ctrl PBS	Lama2
2-hit-PBS vs. Ctrl PBS	Stxbp5
2-hit-PBS vs. Ctrl PBS	Gm15328
2-hit-PBS vs. Ctrl PBS	Pfkfb3
2-hit-PBS vs. Ctrl PBS	Mark2
2-hit-PBS vs. Ctrl PBS	Xirp2
2-hit-PBS vs. Ctrl PBS	1110019D14Rik
2-hit-PBS vs. Ctrl PBS	Papss1
2-hit-PBS vs. Ctrl PBS	Ifi213
2-hit-PBS vs. Ctrl PBS	9530026P05Rik
2-hit-PBS vs. Ctrl PBS	Ccdc66
2-hit-PBS vs. Ctrl PBS	Tmem164
2-hit-PBS vs. Ctrl PBS	Trit1
2-hit-PBS vs. Ctrl PBS	Lrrfip1
2-hit-PBS vs. Ctrl PBS	Fut10
2-hit-PBS vs. Ctrl PBS	Cyp4f13
2-hit-PBS vs. Ctrl PBS	Tyk2
2-hit-PBS vs. Ctrl PBS	Erbb2
2-hit-PBS vs. Ctrl PBS	Pigq
2-hit-PBS vs. Ctrl PBS	Mir99ahg
2-hit-PBS vs. Ctrl PBS	Tlr8
2-hit-PBS vs. Ctrl PBS	Smim8
2-hit-PBS vs. Ctrl PBS	Cacna1c
2-hit-PBS vs. Ctrl PBS	Ermard
2-hit-PBS vs. Ctrl PBS	Sfmbt1
2-hit-PBS vs. Ctrl PBS	Tnk2
2-hit-PBS vs. Ctrl PBS	Gbp3
2-hit-PBS vs. Ctrl PBS	Kcnip2
2-hit-PBS vs. Ctrl PBS	Cnot2
2-hit-PBS vs. Ctrl PBS	Dhcr7
2-hit-PBS vs. Ctrl PBS	Rpusd1
2-hit-PBS vs. Ctrl PBS	Tanc2
2-hit-PBS vs. Ctrl PBS	Mlip
2-hit-PBS vs. Ctrl PBS	Ptpn13
2-hit-PBS vs. Ctrl PBS	Rcbtb2
2-hit-PBS vs. Ctrl PBS	Abhd1
2-hit-PBS vs. Ctrl PBS	Tbc1d12
2-hit-PBS vs. Ctrl PBS	Fgd2
2-hit-PBS vs. Ctrl PBS	Acbd5
2-hit-PBS vs. Ctrl PBS	Wdr4
2-hit-PBS vs. Ctrl PBS	Crebrf
2-hit-PBS vs. Ctrl PBS	Nfib
2-hit-PBS vs. Ctrl PBS	Gm40457
2-hit-PBS vs. Ctrl PBS	Rhobtb3
2-hit-PBS vs. Ctrl PBS	Proca1
2-hit-PBS vs. Ctrl PBS	Atad3aos
2-hit-PBS vs. Ctrl PBS	Eps15l1
2-hit-PBS vs. Ctrl PBS	Gm3604
2-hit-PBS vs. Ctrl PBS	Spata6
2-hit-PBS vs. Ctrl PBS	Tbl1xr1
2-hit-PBS vs. Ctrl PBS	Add3
2-hit-PBS vs. Ctrl PBS	Zscan22
2-hit-PBS vs. Ctrl PBS	Pnpla6
2-hit-PBS vs. Ctrl PBS	Ankdd1b
2-hit-PBS vs. Ctrl PBS	Ezh2
2-hit-PBS vs. Ctrl PBS	9630028I04Rik
2-hit-PBS vs. Ctrl PBS	Chil5
2-hit-PBS vs. Ctrl PBS	Il17re
2-hit-PBS vs. Ctrl PBS	Ppp1r3b
2-hit-PBS vs. Ctrl PBS	Plekha6
2-hit-PBS vs. Ctrl PBS	Rps6kb1
2-hit-PBS vs. Ctrl PBS	Med9os
2-hit-PBS vs. Ctrl PBS	Rapgef6
2-hit-PBS vs. Ctrl PBS	3300002I08Rik
2-hit-PBS vs. Ctrl PBS	Ppp1r9a
2-hit-PBS vs. Ctrl PBS	Zfp446
2-hit-PBS vs. Ctrl PBS	Pknox2
2-hit-PBS vs. Ctrl PBS	Fkbp5
2-hit-PBS vs. Ctrl PBS	Susd1
2-hit-PBS vs. Ctrl PBS	Ubn1
2-hit-PBS vs. Ctrl PBS	Hnrnpr
2-hit-PBS vs. Ctrl PBS	Tjap1
2-hit-PBS vs. Ctrl PBS	Fam124a
2-hit-PBS vs. Ctrl PBS	Hectd2os
2-hit-PBS vs. Ctrl PBS	H2-Q7
2-hit-PBS vs. Ctrl PBS	4930581F22Rik
2-hit-PBS vs. Ctrl PBS	Pla2g6
2-hit-PBS vs. Ctrl PBS	Mboat2
2-hit-PBS vs. Ctrl PBS	Gm15270
2-hit-PBS vs. Ctrl PBS	Oxr1
2-hit-PBS vs. Ctrl PBS	Sgk3
2-hit-PBS vs. Ctrl PBS	Tmem219
2-hit-PBS vs. Ctrl PBS	Trim30d
Ctrl ASO vs. Ctrl PBS	Aox1
Ctrl ASO vs. Ctrl PBS	Ldb3
Ctrl ASO vs. Ctrl PBS	Abcc9
Ctrl ASO vs. Ctrl PBS	Camk2b
Ctrl ASO vs. Ctrl PBS	Enox1
Ctrl ASO vs. Ctrl PBS	Gm46565
Ctrl ASO vs. Ctrl PBS	Pnpla7
Ctrl ASO vs. Ctrl PBS	Gm7240
Ctrl ASO vs. Ctrl PBS	Bptf
Ctrl ASO vs. Ctrl PBS	Myh7b
Ctrl ASO vs. Ctrl PBS	Zfp788
Ctrl ASO vs. Ctrl PBS	Hand2os1
Ctrl ASO vs. Ctrl PBS	Usf2
Ctrl ASO vs. Ctrl PBS	Aoah
Ctrl ASO vs. Ctrl PBS	Txndc11
Ctrl ASO vs. Ctrl PBS	Hmgxb4
Ctrl ASO vs. Ctrl PBS	Reep6
Ctrl ASO vs. Ctrl PBS	Plekha5
Ctrl ASO vs. Ctrl PBS	Entr1
Ctrl ASO vs. Ctrl PBS	Gm20619
Ctrl ASO vs. Ctrl PBS	Ndufb5
Ctrl ASO vs. Ctrl PBS	Pcnt
Ctrl ASO vs. Ctrl PBS	Tbx3os1
Ctrl ASO vs. Ctrl PBS	Eps8l1
Ctrl ASO vs. Ctrl PBS	Prdm2
Ctrl ASO vs. Ctrl PBS	Tpcn2
Ctrl ASO vs. Ctrl PBS	Slc35d2
Ctrl ASO vs. Ctrl PBS	Gm34643
Ctrl ASO vs. Ctrl PBS	Ttn
Ctrl ASO vs. Ctrl PBS	Phf20l1
Ctrl ASO vs. Ctrl PBS	Lmbr1
Ctrl ASO vs. Ctrl PBS	Papss1
Ctrl ASO vs. Ctrl PBS	Ifi213
Ctrl ASO vs. Ctrl PBS	Sec31b
Ctrl ASO vs. Ctrl PBS	Tmem63b
Ctrl ASO vs. Ctrl PBS	Ptk2
Ctrl ASO vs. Ctrl PBS	Nr2c1
Ctrl ASO vs. Ctrl PBS	Ccdc66
Ctrl ASO vs. Ctrl PBS	Mdn1
Ctrl ASO vs. Ctrl PBS	Rusc2
Ctrl ASO vs. Ctrl PBS	Fan1
Ctrl ASO vs. Ctrl PBS	2310057M21Rik
Ctrl ASO vs. Ctrl PBS	Kcnt2
Ctrl ASO vs. Ctrl PBS	Fam151b
Ctrl ASO vs. Ctrl PBS	Mtmr14
Ctrl ASO vs. Ctrl PBS	Gm12002
Ctrl ASO vs. Ctrl PBS	Eri2
Ctrl ASO vs. Ctrl PBS	Lair1
Ctrl ASO vs. Ctrl PBS	Sema4c
Ctrl ASO vs. Ctrl PBS	Mbnl2
Ctrl ASO vs. Ctrl PBS	Rev3l
Ctrl ASO vs. Ctrl PBS	Psmc6
Ctrl ASO vs. Ctrl PBS	Nckap5
Ctrl ASO vs. Ctrl PBS	1700123M08Rik
Ctrl ASO vs. Ctrl PBS	Ahrr
Ctrl ASO vs. Ctrl PBS	Atp2b4
Ctrl ASO vs. Ctrl PBS	Msantd2
Ctrl ASO vs. Ctrl PBS	Pierce2
Ctrl ASO vs. Ctrl PBS	Mppe1
Ctrl ASO vs. Ctrl PBS	Mlip
Ctrl ASO vs. Ctrl PBS	Mtmr1
Ctrl ASO vs. Ctrl PBS	Hdac5
Ctrl ASO vs. Ctrl PBS	Trim26
Ctrl ASO vs. Ctrl PBS	Fastkd3
Ctrl ASO vs. Ctrl PBS	Micu1
Ctrl ASO vs. Ctrl PBS	Ptpn13
Ctrl ASO vs. Ctrl PBS	Dapp1
Ctrl ASO vs. Ctrl PBS	Ikzf2
Ctrl ASO vs. Ctrl PBS	Josd2
Ctrl ASO vs. Ctrl PBS	Gm28609
Ctrl ASO vs. Ctrl PBS	Fgd2
Ctrl ASO vs. Ctrl PBS	Gm5860
Ctrl ASO vs. Ctrl PBS	Arhgap10
Ctrl ASO vs. Ctrl PBS	Gm12295
Ctrl ASO vs. Ctrl PBS	Msh3
Ctrl ASO vs. Ctrl PBS	Tfb2m
Ctrl ASO vs. Ctrl PBS	Adprm
Ctrl ASO vs. Ctrl PBS	Spata6
Ctrl ASO vs. Ctrl PBS	Slc30a6
Ctrl ASO vs. Ctrl PBS	Sar1a
Ctrl ASO vs. Ctrl PBS	Ppp4r1l-ps
Ctrl ASO vs. Ctrl PBS	Ano5
Ctrl ASO vs. Ctrl PBS	Carf
Ctrl ASO vs. Ctrl PBS	Ankdd1b
Ctrl ASO vs. Ctrl PBS	Abcc10
Ctrl ASO vs. Ctrl PBS	Cdk5rap2
Ctrl ASO vs. Ctrl PBS	2210408F21Rik
Ctrl ASO vs. Ctrl PBS	Adgrg2
Ctrl ASO vs. Ctrl PBS	Gm15408
Ctrl ASO vs. Ctrl PBS	Mapt
Ctrl ASO vs. Ctrl PBS	Osgepl1
Ctrl ASO vs. Ctrl PBS	Kcnk2
Ctrl ASO vs. Ctrl PBS	Nckipsd
Ctrl ASO vs. Ctrl PBS	Odf2
Ctrl ASO vs. Ctrl PBS	Dock7
Ctrl ASO vs. Ctrl PBS	Cenpu
Ctrl ASO vs. Ctrl PBS	Hivep3
Ctrl ASO vs. Ctrl PBS	Camk2d
Ctrl ASO vs. Ctrl PBS	Zfp446
Ctrl ASO vs. Ctrl PBS	Togaram1
Ctrl ASO vs. Ctrl PBS	Morf4l1
Ctrl ASO vs. Ctrl PBS	Sirt1
Ctrl ASO vs. Ctrl PBS	Ttll5
Ctrl ASO vs. Ctrl PBS	Susd1
Ctrl ASO vs. Ctrl PBS	Psma8
Ctrl ASO vs. Ctrl PBS	Dennd5b
Ctrl ASO vs. Ctrl PBS	Fbxo34
Ctrl ASO vs. Ctrl PBS	Rce1
Ctrl ASO vs. Ctrl PBS	Zfp532
Ctrl ASO vs. Ctrl PBS	Zbtb49
Ctrl ASO vs. Ctrl PBS	Hectd2os
Ctrl ASO vs. Ctrl PBS	Ppa2
Ctrl ASO vs. Ctrl PBS	Tarbp2
Ctrl ASO vs. Ctrl PBS	Gm15270
Ctrl ASO vs. Ctrl PBS	Pus7
Ctrl ASO vs. Ctrl PBS	Eif2ak4
Ctrl ASO vs. Ctrl PBS	Clk4
Ctrl ASO vs. Ctrl PBS	Kdm4b
Ctrl ASO vs. Ctrl PBS	Obscn
Ctrl ASO vs. Ctrl PBS	Ank3
Ctrl ASO vs. Ctrl PBS	Htr7
Ctrl ASO vs. Ctrl PBS	Akap8
Ctrl ASO vs. Ctrl PBS	Tmem219
Ctrl ASO vs. Ctrl PBS	Mfap5
Ctrl ASO vs. Ctrl PBS	Trim30d

## Sheet: diff_SE_events_intersections
Intersection	Genes
2-hit-ASO vs. 2-hit-PBS	Sfxn2
2-hit-ASO vs. 2-hit-PBS	Septin4
2-hit-ASO vs. 2-hit-PBS	Mill2
2-hit-ASO vs. 2-hit-PBS	Tnrc6a
2-hit-ASO vs. 2-hit-PBS	Tbc1d9b
2-hit-ASO vs. 2-hit-PBS	Zcchc2
2-hit-ASO vs. 2-hit-PBS	Zfp408
2-hit-ASO vs. 2-hit-PBS	Fmnl1
2-hit-ASO vs. 2-hit-PBS	Crnde
2-hit-ASO vs. 2-hit-PBS	5430402O13Rik
2-hit-ASO vs. 2-hit-PBS	Dtnb
2-hit-ASO vs. 2-hit-PBS	Eef2k
2-hit-ASO vs. 2-hit-PBS	Map2k5
2-hit-ASO vs. 2-hit-PBS	Cers6
2-hit-ASO vs. 2-hit-PBS	Dock6
2-hit-ASO vs. 2-hit-PBS	E130310I04Rik
2-hit-ASO vs. 2-hit-PBS	Zfp687
2-hit-ASO vs. 2-hit-PBS	Pts
2-hit-ASO vs. 2-hit-PBS	Lcp1
2-hit-ASO vs. 2-hit-PBS	Crim1
2-hit-ASO vs. 2-hit-PBS	Zfp65
2-hit-ASO vs. 2-hit-PBS	Kiz
2-hit-ASO vs. 2-hit-PBS	Lss
2-hit-ASO vs. 2-hit-PBS	Ifi44
2-hit-ASO vs. 2-hit-PBS	Gm36372
2-hit-ASO vs. 2-hit-PBS	Htra2
2-hit-ASO vs. 2-hit-PBS	Parp6
2-hit-ASO vs. 2-hit-PBS	Rnf152
2-hit-ASO vs. 2-hit-PBS	Nrg4
2-hit-ASO vs. 2-hit-PBS	Slc7a7
2-hit-ASO vs. 2-hit-PBS	Mbnl1
2-hit-ASO vs. 2-hit-PBS	Zfp346
2-hit-ASO vs. 2-hit-PBS	Tctn3
2-hit-ASO vs. 2-hit-PBS	Pitpnm2
2-hit-ASO vs. 2-hit-PBS	Suv39h2
2-hit-ASO vs. 2-hit-PBS	Ttc23
2-hit-ASO vs. 2-hit-PBS	Cdan1
2-hit-ASO vs. 2-hit-PBS	Bmper
2-hit-ASO vs. 2-hit-PBS	Pcdh9
2-hit-ASO vs. 2-hit-PBS	Poln
2-hit-ASO vs. 2-hit-PBS	Wdr37
2-hit-ASO vs. 2-hit-PBS	Ttc17
2-hit-ASO vs. 2-hit-PBS	Rian
2-hit-ASO vs. 2-hit-PBS	Ufsp2
2-hit-ASO vs. 2-hit-PBS	Ciz1
2-hit-ASO vs. 2-hit-PBS	Rad51c
2-hit-ASO vs. 2-hit-PBS	Macrod2
2-hit-ASO vs. 2-hit-PBS	Mast2
2-hit-ASO vs. 2-hit-PBS	Scmh1
2-hit-ASO vs. 2-hit-PBS	Adamts6
2-hit-ASO vs. 2-hit-PBS	Elk4
2-hit-ASO vs. 2-hit-PBS	Ifi207
2-hit-ASO vs. 2-hit-PBS	D130020L05Rik
2-hit-ASO vs. 2-hit-PBS	Neb
2-hit-ASO vs. 2-hit-PBS	Clec4b1
2-hit-ASO vs. 2-hit-PBS	Madd
2-hit-ASO vs. 2-hit-PBS	Gm49797
2-hit-ASO vs. 2-hit-PBS	E130307A14Rik
2-hit-ASO vs. 2-hit-PBS	Rpgrip1l
2-hit-ASO vs. 2-hit-PBS	Rccd1
2-hit-ASO vs. 2-hit-PBS	Oas1b
2-hit-ASO vs. 2-hit-PBS	Ccdc122
2-hit-ASO vs. 2-hit-PBS	Acaca
2-hit-ASO vs. 2-hit-PBS	Drc3
2-hit-ASO vs. 2-hit-PBS	Smim10l1
2-hit-ASO vs. 2-hit-PBS	Serpina3g
2-hit-ASO vs. 2-hit-PBS	Chfr
2-hit-ASO vs. 2-hit-PBS	Atp2b1
2-hit-ASO vs. 2-hit-PBS	D630024D03Rik
2-hit-ASO vs. 2-hit-PBS	Siglece
2-hit-ASO vs. 2-hit-PBS	Brd4
2-hit-ASO vs. 2-hit-PBS	Vps13a
2-hit-ASO vs. 2-hit-PBS	Hdnr
2-hit-ASO vs. 2-hit-PBS	Zfp608
2-hit-ASO vs. 2-hit-PBS	Uxs1
2-hit-ASO vs. 2-hit-PBS	Cep44
2-hit-ASO vs. 2-hit-PBS	Cyrib
2-hit-ASO vs. 2-hit-PBS	Sgce
2-hit-ASO vs. 2-hit-PBS	Nedd4l
2-hit-ASO vs. 2-hit-PBS	Med12l
2-hit-ASO vs. 2-hit-PBS	Kcng2
2-hit-ASO vs. 2-hit-PBS	Atxn7l2
2-hit-ASO vs. 2-hit-PBS	Lrrfip2
2-hit-ASO vs. 2-hit-PBS	D830032E09Rik
2-hit-ASO vs. 2-hit-PBS	Msc
2-hit-ASO vs. 2-hit-PBS	Slc39a14
2-hit-ASO vs. 2-hit-PBS	Akr1c13
2-hit-ASO vs. 2-hit-PBS	Chadl
2-hit-ASO vs. 2-hit-PBS & 2-hit-PBS vs. Ctrl PBS	Fubp3
2-hit-ASO vs. 2-hit-PBS & 2-hit-PBS vs. Ctrl PBS	Vopp1
2-hit-ASO vs. 2-hit-PBS & 2-hit-PBS vs. Ctrl PBS	Ctbs
2-hit-ASO vs. 2-hit-PBS & 2-hit-PBS vs. Ctrl PBS	Mark2
2-hit-ASO vs. 2-hit-PBS & 2-hit-PBS vs. Ctrl PBS	Xirp2
2-hit-ASO vs. 2-hit-PBS & 2-hit-PBS vs. Ctrl PBS	9530026P05Rik
2-hit-ASO vs. 2-hit-PBS & 2-hit-PBS vs. Ctrl PBS	Tmem164
2-hit-ASO vs. 2-hit-PBS & 2-hit-PBS vs. Ctrl PBS	Cyp4f13
2-hit-ASO vs. 2-hit-PBS & 2-hit-PBS vs. Ctrl PBS	Erbb2
2-hit-ASO vs. 2-hit-PBS & 2-hit-PBS vs. Ctrl PBS	Pigq
2-hit-ASO vs. 2-hit-PBS & 2-hit-PBS vs. Ctrl PBS	Mir99ahg
2-hit-ASO vs. 2-hit-PBS & 2-hit-PBS vs. Ctrl PBS	Tlr8
2-hit-ASO vs. 2-hit-PBS & 2-hit-PBS vs. Ctrl PBS	Tnk2
2-hit-ASO vs. 2-hit-PBS & 2-hit-PBS vs. Ctrl PBS	Nfib
2-hit-ASO vs. 2-hit-PBS & 2-hit-PBS vs. Ctrl PBS	Gm40457
2-hit-ASO vs. 2-hit-PBS & 2-hit-PBS vs. Ctrl PBS	Rhobtb3
2-hit-ASO vs. 2-hit-PBS & 2-hit-PBS vs. Ctrl PBS	Zscan22
2-hit-ASO vs. 2-hit-PBS & 2-hit-PBS vs. Ctrl PBS	Rapgef6
2-hit-ASO vs. 2-hit-PBS & 2-hit-PBS vs. Ctrl PBS	Pknox2
2-hit-ASO vs. 2-hit-PBS & 2-hit-PBS vs. Ctrl PBS	Ubn1
2-hit-ASO vs. 2-hit-PBS & 2-hit-PBS vs. Ctrl PBS	Fam124a
2-hit-ASO vs. 2-hit-PBS & 2-hit-PBS vs. Ctrl PBS	Mboat2
2-hit-ASO vs. 2-hit-PBS & 2-hit-PBS vs. Ctrl PBS	Oxr1
2-hit-ASO vs. 2-hit-PBS & 2-hit-ASO vs. Ctrl PBS & Ctrl ASO vs. Ctrl PBS	Aox1
2-hit-ASO vs. 2-hit-PBS & 2-hit-ASO vs. Ctrl PBS & Ctrl ASO vs. Ctrl PBS	Ldb3
2-hit-ASO vs. 2-hit-PBS & 2-hit-ASO vs. Ctrl PBS & Ctrl ASO vs. Ctrl PBS	Abcc9
2-hit-ASO vs. 2-hit-PBS & 2-hit-ASO vs. Ctrl PBS & Ctrl ASO vs. Ctrl PBS	Gm20619
2-hit-ASO vs. 2-hit-PBS & 2-hit-ASO vs. Ctrl PBS & Ctrl ASO vs. Ctrl PBS	Pcnt
2-hit-ASO vs. 2-hit-PBS & 2-hit-ASO vs. Ctrl PBS & Ctrl ASO vs. Ctrl PBS	Ttn
2-hit-ASO vs. 2-hit-PBS & 2-hit-ASO vs. Ctrl PBS & Ctrl ASO vs. Ctrl PBS	2310057M21Rik
2-hit-ASO vs. 2-hit-PBS & 2-hit-ASO vs. Ctrl PBS & Ctrl ASO vs. Ctrl PBS	Micu1
2-hit-ASO vs. 2-hit-PBS & 2-hit-ASO vs. Ctrl PBS & Ctrl ASO vs. Ctrl PBS	Josd2
2-hit-ASO vs. 2-hit-PBS & 2-hit-ASO vs. Ctrl PBS & Ctrl ASO vs. Ctrl PBS	Arhgap10
2-hit-ASO vs. 2-hit-PBS & 2-hit-ASO vs. Ctrl PBS & Ctrl ASO vs. Ctrl PBS	Msh3
2-hit-ASO vs. 2-hit-PBS & 2-hit-ASO vs. Ctrl PBS & Ctrl ASO vs. Ctrl PBS	2210408F21Rik
2-hit-ASO vs. 2-hit-PBS & 2-hit-ASO vs. Ctrl PBS & Ctrl ASO vs. Ctrl PBS	Camk2d
2-hit-ASO vs. 2-hit-PBS & 2-hit-ASO vs. Ctrl PBS & Ctrl ASO vs. Ctrl PBS	Ppa2
2-hit-ASO vs. 2-hit-PBS & 2-hit-ASO vs. Ctrl PBS & Ctrl ASO vs. Ctrl PBS	Pus7
2-hit-ASO vs. 2-hit-PBS & 2-hit-ASO vs. Ctrl PBS	Rnf157
2-hit-ASO vs. 2-hit-PBS & 2-hit-ASO vs. Ctrl PBS	Abi3bp
2-hit-ASO vs. 2-hit-PBS & 2-hit-ASO vs. Ctrl PBS	Psmg4
2-hit-ASO vs. 2-hit-PBS & 2-hit-ASO vs. Ctrl PBS	Ube4a
2-hit-ASO vs. 2-hit-PBS & 2-hit-ASO vs. Ctrl PBS	Clasp1
2-hit-ASO vs. 2-hit-PBS & 2-hit-ASO vs. Ctrl PBS	Pdlim5
2-hit-ASO vs. 2-hit-PBS & 2-hit-ASO vs. Ctrl PBS	Cflar
2-hit-ASO vs. 2-hit-PBS & 2-hit-ASO vs. Ctrl PBS	Rmst
2-hit-ASO vs. 2-hit-PBS & 2-hit-ASO vs. Ctrl PBS	Sspo
2-hit-ASO vs. 2-hit-PBS & 2-hit-ASO vs. Ctrl PBS	Slc37a3
2-hit-ASO vs. 2-hit-PBS & 2-hit-ASO vs. Ctrl PBS	Phf11b
2-hit-ASO vs. 2-hit-PBS & 2-hit-ASO vs. Ctrl PBS	Csnk1g1
2-hit-ASO vs. 2-hit-PBS & 2-hit-ASO vs. Ctrl PBS	Slx4ip
2-hit-ASO vs. 2-hit-PBS & 2-hit-ASO vs. Ctrl PBS	Zfp512b
2-hit-ASO vs. 2-hit-PBS & 2-hit-ASO vs. Ctrl PBS	2810403D21Rik
2-hit-ASO vs. 2-hit-PBS & 2-hit-ASO vs. Ctrl PBS	Fign
2-hit-ASO vs. 2-hit-PBS & 2-hit-ASO vs. Ctrl PBS	Hrh2
2-hit-ASO vs. 2-hit-PBS & 2-hit-ASO vs. Ctrl PBS	6030443J06Rik
2-hit-ASO vs. 2-hit-PBS & 2-hit-ASO vs. Ctrl PBS	Cd99l2
2-hit-ASO vs. 2-hit-PBS & 2-hit-ASO vs. Ctrl PBS & 2-hit-PBS vs. Ctrl PBS & Ctrl ASO vs. Ctrl PBS	Enox1
2-hit-ASO vs. 2-hit-PBS & 2-hit-ASO vs. Ctrl PBS & 2-hit-PBS vs. Ctrl PBS & Ctrl ASO vs. Ctrl PBS	Zfp788
2-hit-ASO vs. 2-hit-PBS & 2-hit-ASO vs. Ctrl PBS & 2-hit-PBS vs. Ctrl PBS & Ctrl ASO vs. Ctrl PBS	Mlip
2-hit-ASO vs. 2-hit-PBS & 2-hit-PBS vs. Ctrl PBS & Ctrl ASO vs. Ctrl PBS	Ifi213
2-hit-ASO vs. 2-hit-PBS & 2-hit-PBS vs. Ctrl PBS & Ctrl ASO vs. Ctrl PBS	Ccdc66
2-hit-ASO vs. 2-hit-PBS & 2-hit-ASO vs. Ctrl PBS & 2-hit-PBS vs. Ctrl PBS	Lrrfip1
2-hit-ASO vs. 2-hit-PBS & Ctrl ASO vs. Ctrl PBS	Zfp532
2-hit-ASO vs. 2-hit-PBS & Ctrl ASO vs. Ctrl PBS	Ank3
2-hit-ASO vs. Ctrl PBS	Tpm2
2-hit-ASO vs. Ctrl PBS	Ppp3cc
2-hit-ASO vs. Ctrl PBS	Dennd6b
2-hit-ASO vs. Ctrl PBS	Gm32027
2-hit-ASO vs. Ctrl PBS	Dedd
2-hit-ASO vs. Ctrl PBS	Rsrc2
2-hit-ASO vs. Ctrl PBS	Zfp827
2-hit-ASO vs. Ctrl PBS	Usp5
2-hit-ASO vs. Ctrl PBS	Yap1
2-hit-ASO vs. Ctrl PBS	Prodh
2-hit-ASO vs. Ctrl PBS	Cd82
2-hit-ASO vs. Ctrl PBS	Atp2c1
2-hit-ASO vs. Ctrl PBS	Cep126
2-hit-ASO vs. Ctrl PBS	Zfp644
2-hit-ASO vs. Ctrl PBS	Fbxl21
2-hit-ASO vs. Ctrl PBS	Arl3
2-hit-ASO vs. Ctrl PBS	Myo9b
2-hit-ASO vs. Ctrl PBS	Klra2
2-hit-ASO vs. Ctrl PBS	Gmip
2-hit-ASO vs. Ctrl PBS	Lsmem1
2-hit-ASO vs. Ctrl PBS	Dock9
2-hit-ASO vs. Ctrl PBS	Preb
2-hit-ASO vs. Ctrl PBS	Fam149b
2-hit-ASO vs. Ctrl PBS	Gtf3c4
2-hit-ASO vs. Ctrl PBS	Gatad2b
2-hit-ASO vs. Ctrl PBS	Smug1
2-hit-ASO vs. Ctrl PBS	Ralgapb
2-hit-ASO vs. Ctrl PBS	Helq
2-hit-ASO vs. Ctrl PBS	Ccdc130
2-hit-ASO vs. Ctrl PBS	Pvt1
2-hit-ASO vs. Ctrl PBS	B3gnt8
2-hit-ASO vs. Ctrl PBS	Cpeb3
2-hit-ASO vs. Ctrl PBS	Zbtb20
2-hit-ASO vs. Ctrl PBS	Irag1
2-hit-ASO vs. Ctrl PBS	Zfp454
2-hit-ASO vs. Ctrl PBS	Tor1aip2
2-hit-ASO vs. Ctrl PBS	Stap1
2-hit-ASO vs. Ctrl PBS	Srsf6
2-hit-ASO vs. Ctrl PBS	Phf3
2-hit-ASO vs. Ctrl PBS	Rexo5
2-hit-ASO vs. Ctrl PBS	Mipol1
2-hit-ASO vs. Ctrl PBS	Tbccd1
2-hit-ASO vs. Ctrl PBS	Gpm6b
2-hit-ASO vs. Ctrl PBS	Il34
2-hit-ASO vs. Ctrl PBS	Sobp
2-hit-ASO vs. Ctrl PBS	Gm16565
2-hit-ASO vs. Ctrl PBS	Kif28
2-hit-ASO vs. Ctrl PBS	Tmem268
2-hit-ASO vs. Ctrl PBS	Luc7l2
2-hit-ASO vs. Ctrl PBS	Zfp934
2-hit-ASO vs. Ctrl PBS	Wnk1
2-hit-ASO vs. Ctrl PBS	Tnfsf13b
2-hit-ASO vs. Ctrl PBS	Gas5
2-hit-ASO vs. Ctrl PBS	Ubox5
2-hit-ASO vs. Ctrl PBS	Ube2i
2-hit-ASO vs. Ctrl PBS	Inpp5b
2-hit-ASO vs. Ctrl PBS	Catsper2
2-hit-ASO vs. Ctrl PBS	Trip10
2-hit-ASO vs. Ctrl PBS	Ktn1
2-hit-ASO vs. Ctrl PBS	Golgb1
2-hit-ASO vs. Ctrl PBS	Phactr2
2-hit-ASO vs. Ctrl PBS	Casp8ap2
2-hit-ASO vs. Ctrl PBS	Setd1a
2-hit-ASO vs. Ctrl PBS	Prpsap2
2-hit-ASO vs. Ctrl PBS	Slc16a13
2-hit-ASO vs. Ctrl PBS	Tfe3
2-hit-ASO vs. Ctrl PBS	Ncoa2
2-hit-ASO vs. Ctrl PBS	Clip1
2-hit-ASO vs. Ctrl PBS	Mfsd13a
2-hit-ASO vs. Ctrl PBS	Pgd
2-hit-ASO vs. Ctrl PBS	Gpatch4
2-hit-ASO vs. Ctrl PBS	Dnm1l
2-hit-ASO vs. Ctrl PBS	Rapgef1
2-hit-ASO vs. Ctrl PBS	Gm39317
2-hit-ASO vs. Ctrl PBS	Tmem183a
2-hit-ASO vs. Ctrl PBS	Lmf1
2-hit-ASO vs. Ctrl PBS	Zfp462
2-hit-ASO vs. Ctrl PBS	Immt
2-hit-ASO vs. Ctrl PBS	Clca3a1
2-hit-ASO vs. Ctrl PBS	Brme1
2-hit-ASO vs. Ctrl PBS	Tmem255a
2-hit-ASO vs. Ctrl PBS	Gm31870
2-hit-ASO vs. Ctrl PBS	Lilrb4b
2-hit-ASO vs. Ctrl PBS	Eif4g3
2-hit-ASO vs. Ctrl PBS	Phf21a
2-hit-ASO vs. Ctrl PBS	Tpd52
2-hit-ASO vs. Ctrl PBS	Timd4
2-hit-ASO vs. Ctrl PBS	Pdss2
2-hit-ASO vs. Ctrl PBS	Zfp874a
2-hit-ASO vs. Ctrl PBS	Nrg1
2-hit-ASO vs. Ctrl PBS	Fbln2
2-hit-ASO vs. Ctrl PBS	Fam118b
2-hit-ASO vs. Ctrl PBS	Polr3b
2-hit-ASO vs. Ctrl PBS	Rdh13
2-hit-ASO vs. Ctrl PBS	Crb1
2-hit-ASO vs. Ctrl PBS	Oas1c
2-hit-ASO vs. Ctrl PBS	Nbea
2-hit-ASO vs. Ctrl PBS	Usf3
2-hit-ASO vs. Ctrl PBS	Stag1
2-hit-ASO vs. Ctrl PBS	Son
2-hit-ASO vs. Ctrl PBS & 2-hit-PBS vs. Ctrl PBS	Dclre1c
2-hit-ASO vs. Ctrl PBS & 2-hit-PBS vs. Ctrl PBS	Crispld1
2-hit-ASO vs. Ctrl PBS & 2-hit-PBS vs. Ctrl PBS	Phldb1
2-hit-ASO vs. Ctrl PBS & 2-hit-PBS vs. Ctrl PBS	Lama2
2-hit-ASO vs. Ctrl PBS & 2-hit-PBS vs. Ctrl PBS	Trit1
2-hit-ASO vs. Ctrl PBS & 2-hit-PBS vs. Ctrl PBS	Fut10
2-hit-ASO vs. Ctrl PBS & 2-hit-PBS vs. Ctrl PBS	Kcnip2
2-hit-ASO vs. Ctrl PBS & 2-hit-PBS vs. Ctrl PBS	9630028I04Rik
2-hit-ASO vs. Ctrl PBS & 2-hit-PBS vs. Ctrl PBS	Il17re
2-hit-ASO vs. Ctrl PBS & 2-hit-PBS vs. Ctrl PBS	Plekha6
2-hit-ASO vs. Ctrl PBS & 2-hit-PBS vs. Ctrl PBS	Med9os
2-hit-ASO vs. Ctrl PBS & 2-hit-PBS vs. Ctrl PBS	3300002I08Rik
2-hit-ASO vs. Ctrl PBS & Ctrl ASO vs. Ctrl PBS	Pnpla7
2-hit-ASO vs. Ctrl PBS & Ctrl ASO vs. Ctrl PBS	Gm7240
2-hit-ASO vs. Ctrl PBS & Ctrl ASO vs. Ctrl PBS	Tpcn2
2-hit-ASO vs. Ctrl PBS & Ctrl ASO vs. Ctrl PBS	Ptk2
2-hit-ASO vs. Ctrl PBS & Ctrl ASO vs. Ctrl PBS	Fan1
2-hit-ASO vs. Ctrl PBS & Ctrl ASO vs. Ctrl PBS	Lair1
2-hit-ASO vs. Ctrl PBS & Ctrl ASO vs. Ctrl PBS	Nckap5
2-hit-ASO vs. Ctrl PBS & Ctrl ASO vs. Ctrl PBS	1700123M08Rik
2-hit-ASO vs. Ctrl PBS & Ctrl ASO vs. Ctrl PBS	Pierce2
2-hit-ASO vs. Ctrl PBS & Ctrl ASO vs. Ctrl PBS	Mppe1
2-hit-ASO vs. Ctrl PBS & Ctrl ASO vs. Ctrl PBS	Dapp1
2-hit-ASO vs. Ctrl PBS & Ctrl ASO vs. Ctrl PBS	Gm12295
2-hit-ASO vs. Ctrl PBS & Ctrl ASO vs. Ctrl PBS	Slc30a6
2-hit-ASO vs. Ctrl PBS & Ctrl ASO vs. Ctrl PBS	Hivep3
2-hit-ASO vs. Ctrl PBS & Ctrl ASO vs. Ctrl PBS	Fbxo34
2-hit-ASO vs. Ctrl PBS & Ctrl ASO vs. Ctrl PBS	Eif2ak4
2-hit-ASO vs. Ctrl PBS & Ctrl ASO vs. Ctrl PBS	Obscn
2-hit-ASO vs. Ctrl PBS & 2-hit-PBS vs. Ctrl PBS & Ctrl ASO vs. Ctrl PBS	Plekha5
2-hit-ASO vs. Ctrl PBS & 2-hit-PBS vs. Ctrl PBS & Ctrl ASO vs. Ctrl PBS	Spata6
2-hit-ASO vs. Ctrl PBS & 2-hit-PBS vs. Ctrl PBS & Ctrl ASO vs. Ctrl PBS	Trim30d
2-hit-PBS vs. Ctrl PBS	Phkb
2-hit-PBS vs. Ctrl PBS	Gm15787
2-hit-PBS vs. Ctrl PBS	Arhgef12
2-hit-PBS vs. Ctrl PBS	Dnajb4
2-hit-PBS vs. Ctrl PBS	Tex9
2-hit-PBS vs. Ctrl PBS	Dcaf11
2-hit-PBS vs. Ctrl PBS	Ift88
2-hit-PBS vs. Ctrl PBS	Akap8l
2-hit-PBS vs. Ctrl PBS	Tent4a
2-hit-PBS vs. Ctrl PBS	Gm26782
2-hit-PBS vs. Ctrl PBS	Rbfox2
2-hit-PBS vs. Ctrl PBS	T2
2-hit-PBS vs. Ctrl PBS	Stxbp5
2-hit-PBS vs. Ctrl PBS	Gm15328
2-hit-PBS vs. Ctrl PBS	Pfkfb3
2-hit-PBS vs. Ctrl PBS	1110019D14Rik
2-hit-PBS vs. Ctrl PBS	Tyk2
2-hit-PBS vs. Ctrl PBS	Smim8
2-hit-PBS vs. Ctrl PBS	Cacna1c
2-hit-PBS vs. Ctrl PBS	Ermard
2-hit-PBS vs. Ctrl PBS	Sfmbt1
2-hit-PBS vs. Ctrl PBS	Gbp3
2-hit-PBS vs. Ctrl PBS	Cnot2
2-hit-PBS vs. Ctrl PBS	Dhcr7
2-hit-PBS vs. Ctrl PBS	Rpusd1
2-hit-PBS vs. Ctrl PBS	Tanc2
2-hit-PBS vs. Ctrl PBS	Rcbtb2
2-hit-PBS vs. Ctrl PBS	Abhd1
2-hit-PBS vs. Ctrl PBS	Tbc1d12
2-hit-PBS vs. Ctrl PBS	Acbd5
2-hit-PBS vs. Ctrl PBS	Wdr4
2-hit-PBS vs. Ctrl PBS	Crebrf
2-hit-PBS vs. Ctrl PBS	Proca1
2-hit-PBS vs. Ctrl PBS	Atad3aos
2-hit-PBS vs. Ctrl PBS	Eps15l1
2-hit-PBS vs. Ctrl PBS	Gm3604
2-hit-PBS vs. Ctrl PBS	Tbl1xr1
2-hit-PBS vs. Ctrl PBS	Add3
2-hit-PBS vs. Ctrl PBS	Pnpla6
2-hit-PBS vs. Ctrl PBS	Ezh2
2-hit-PBS vs. Ctrl PBS	Chil5
2-hit-PBS vs. Ctrl PBS	Ppp1r3b
2-hit-PBS vs. Ctrl PBS	Rps6kb1
2-hit-PBS vs. Ctrl PBS	Ppp1r9a
2-hit-PBS vs. Ctrl PBS	Fkbp5
2-hit-PBS vs. Ctrl PBS	Hnrnpr
2-hit-PBS vs. Ctrl PBS	Tjap1
2-hit-PBS vs. Ctrl PBS	H2-Q7
2-hit-PBS vs. Ctrl PBS	4930581F22Rik
2-hit-PBS vs. Ctrl PBS	Pla2g6
2-hit-PBS vs. Ctrl PBS	Sgk3
2-hit-PBS vs. Ctrl PBS & Ctrl ASO vs. Ctrl PBS	Papss1
2-hit-PBS vs. Ctrl PBS & Ctrl ASO vs. Ctrl PBS	Ptpn13
2-hit-PBS vs. Ctrl PBS & Ctrl ASO vs. Ctrl PBS	Fgd2
2-hit-PBS vs. Ctrl PBS & Ctrl ASO vs. Ctrl PBS	Ankdd1b
2-hit-PBS vs. Ctrl PBS & Ctrl ASO vs. Ctrl PBS	Zfp446
2-hit-PBS vs. Ctrl PBS & Ctrl ASO vs. Ctrl PBS	Susd1
2-hit-PBS vs. Ctrl PBS & Ctrl ASO vs. Ctrl PBS	Hectd2os
2-hit-PBS vs. Ctrl PBS & Ctrl ASO vs. Ctrl PBS	Gm15270
2-hit-PBS vs. Ctrl PBS & Ctrl ASO vs. Ctrl PBS	Tmem219
Ctrl ASO vs. Ctrl PBS	Camk2b
Ctrl ASO vs. Ctrl PBS	Gm46565
Ctrl ASO vs. Ctrl PBS	Bptf
Ctrl ASO vs. Ctrl PBS	Myh7b
Ctrl ASO vs. Ctrl PBS	Hand2os1
Ctrl ASO vs. Ctrl PBS	Usf2
Ctrl ASO vs. Ctrl PBS	Aoah
Ctrl ASO vs. Ctrl PBS	Txndc11
Ctrl ASO vs. Ctrl PBS	Hmgxb4
Ctrl ASO vs. Ctrl PBS	Reep6
Ctrl ASO vs. Ctrl PBS	Entr1
Ctrl ASO vs. Ctrl PBS	Ndufb5
Ctrl ASO vs. Ctrl PBS	Tbx3os1
Ctrl ASO vs. Ctrl PBS	Eps8l1
Ctrl ASO vs. Ctrl PBS	Prdm2
Ctrl ASO vs. Ctrl PBS	Slc35d2
Ctrl ASO vs. Ctrl PBS	Gm34643
Ctrl ASO vs. Ctrl PBS	Phf20l1
Ctrl ASO vs. Ctrl PBS	Lmbr1
Ctrl ASO vs. Ctrl PBS	Sec31b
Ctrl ASO vs. Ctrl PBS	Tmem63b
Ctrl ASO vs. Ctrl PBS	Nr2c1
Ctrl ASO vs. Ctrl PBS	Mdn1
Ctrl ASO vs. Ctrl PBS	Rusc2
Ctrl ASO vs. Ctrl PBS	Kcnt2
Ctrl ASO vs. Ctrl PBS	Fam151b
Ctrl ASO vs. Ctrl PBS	Mtmr14
Ctrl ASO vs. Ctrl PBS	Gm12002
Ctrl ASO vs. Ctrl PBS	Eri2
Ctrl ASO vs. Ctrl PBS	Sema4c
Ctrl ASO vs. Ctrl PBS	Mbnl2
Ctrl ASO vs. Ctrl PBS	Rev3l
Ctrl ASO vs. Ctrl PBS	Psmc6
Ctrl ASO vs. Ctrl PBS	Ahrr
Ctrl ASO vs. Ctrl PBS	Atp2b4
Ctrl ASO vs. Ctrl PBS	Msantd2
Ctrl ASO vs. Ctrl PBS	Mtmr1
Ctrl ASO vs. Ctrl PBS	Hdac5
Ctrl ASO vs. Ctrl PBS	Trim26
Ctrl ASO vs. Ctrl PBS	Fastkd3
Ctrl ASO vs. Ctrl PBS	Ikzf2
Ctrl ASO vs. Ctrl PBS	Gm28609
Ctrl ASO vs. Ctrl PBS	Gm5860
Ctrl ASO vs. Ctrl PBS	Tfb2m
Ctrl ASO vs. Ctrl PBS	Adprm
Ctrl ASO vs. Ctrl PBS	Sar1a
Ctrl ASO vs. Ctrl PBS	Ppp4r1l-ps
Ctrl ASO vs. Ctrl PBS	Ano5
Ctrl ASO vs. Ctrl PBS	Carf
Ctrl ASO vs. Ctrl PBS	Abcc10
Ctrl ASO vs. Ctrl PBS	Cdk5rap2
Ctrl ASO vs. Ctrl PBS	Adgrg2
Ctrl ASO vs. Ctrl PBS	Gm15408
Ctrl ASO vs. Ctrl PBS	Mapt
Ctrl ASO vs. Ctrl PBS	Osgepl1
Ctrl ASO vs. Ctrl PBS	Kcnk2
Ctrl ASO vs. Ctrl PBS	Nckipsd
Ctrl ASO vs. Ctrl PBS	Odf2
Ctrl ASO vs. Ctrl PBS	Dock7
Ctrl ASO vs. Ctrl PBS	Cenpu
Ctrl ASO vs. Ctrl PBS	Togaram1
Ctrl ASO vs. Ctrl PBS	Morf4l1
Ctrl ASO vs. Ctrl PBS	Sirt1
Ctrl ASO vs. Ctrl PBS	Ttll5
Ctrl ASO vs. Ctrl PBS	Psma8
Ctrl ASO vs. Ctrl PBS	Dennd5b
Ctrl ASO vs. Ctrl PBS	Rce1
Ctrl ASO vs. Ctrl PBS	Zbtb49
Ctrl ASO vs. Ctrl PBS	Tarbp2
Ctrl ASO vs. Ctrl PBS	Clk4
Ctrl ASO vs. Ctrl PBS	Kdm4b
Ctrl ASO vs. Ctrl PBS	Htr7
Ctrl ASO vs. Ctrl PBS	Akap8
Ctrl ASO vs. Ctrl PBS	Mfap5

## Sheet: diff_exp_genes_grouped_comp
Grouped Comparison	Gene
Ctrl ASO vs Ctrl PBS	Ncf2
Ctrl ASO vs Ctrl PBS	Gpr52
Ctrl ASO vs Ctrl PBS	Rab7b
Ctrl ASO vs Ctrl PBS	Batf3
Ctrl ASO vs Ctrl PBS	Gm28723
Ctrl ASO vs Ctrl PBS	Sh2d1b1
Ctrl ASO vs Ctrl PBS	Fcgr2b
Ctrl ASO vs Ctrl PBS	Fcgr4
Ctrl ASO vs Ctrl PBS	Fcgr3
Ctrl ASO vs Ctrl PBS	Fcer1g
Ctrl ASO vs Ctrl PBS	Ptprc
Ctrl ASO vs Ctrl PBS	Slamf7
Ctrl ASO vs Ctrl PBS	Cd48
Ctrl ASO vs Ctrl PBS	Cfh
Ctrl ASO vs Ctrl PBS	Slamf9
Ctrl ASO vs Ctrl PBS	Igsf9
Ctrl ASO vs Ctrl PBS	Rgs1
Ctrl ASO vs Ctrl PBS	Rgs18
Ctrl ASO vs Ctrl PBS	Cd84
Ctrl ASO vs Ctrl PBS	Arhgap30
Ctrl ASO vs Ctrl PBS	Gm30307
Ctrl ASO vs Ctrl PBS	Ptpn7
Ctrl ASO vs Ctrl PBS	Cd244a
Ctrl ASO vs Ctrl PBS	Ly9
Ctrl ASO vs Ctrl PBS	Gm10521
Ctrl ASO vs Ctrl PBS	Sp140
Ctrl ASO vs Ctrl PBS	Ugt1a7c
Ctrl ASO vs Ctrl PBS	Slc2a6
Ctrl ASO vs Ctrl PBS	Fam107b
Ctrl ASO vs Ctrl PBS	Hck
Ctrl ASO vs Ctrl PBS	Gm10134
Ctrl ASO vs Ctrl PBS	Spi1
Ctrl ASO vs Ctrl PBS	B2m
Ctrl ASO vs Ctrl PBS	Apbb1ip
Ctrl ASO vs Ctrl PBS	Itga4
Ctrl ASO vs Ctrl PBS	Cd44
Ctrl ASO vs Ctrl PBS	Il1b
Ctrl ASO vs Ctrl PBS	Slc13a3
Ctrl ASO vs Ctrl PBS	Dpp7
Ctrl ASO vs Ctrl PBS	Lrrc55
Ctrl ASO vs Ctrl PBS	Cass4
Ctrl ASO vs Ctrl PBS	Zbp1
Ctrl ASO vs Ctrl PBS	Upp2
Ctrl ASO vs Ctrl PBS	Gatm
Ctrl ASO vs Ctrl PBS	Ptprj
Ctrl ASO vs Ctrl PBS	Il1rn
Ctrl ASO vs Ctrl PBS	Psd4
Ctrl ASO vs Ctrl PBS	Rasgrp1
Ctrl ASO vs Ctrl PBS	Atp8b4
Ctrl ASO vs Ctrl PBS	Tlr13
Ctrl ASO vs Ctrl PBS	Gm6377
Ctrl ASO vs Ctrl PBS	Arhgap4
Ctrl ASO vs Ctrl PBS	Renbp
Ctrl ASO vs Ctrl PBS	Sash3
Ctrl ASO vs Ctrl PBS	Gm15163
Ctrl ASO vs Ctrl PBS	Btk
Ctrl ASO vs Ctrl PBS	Was
Ctrl ASO vs Ctrl PBS	Vsig4
Ctrl ASO vs Ctrl PBS	Radx
Ctrl ASO vs Ctrl PBS	Cybb
Ctrl ASO vs Ctrl PBS	Cfp
Ctrl ASO vs Ctrl PBS	Tlr2
Ctrl ASO vs Ctrl PBS	Negr1
Ctrl ASO vs Ctrl PBS	Fcrl2
Ctrl ASO vs Ctrl PBS	Fcrl5
Ctrl ASO vs Ctrl PBS	Hmgcs2
Ctrl ASO vs Ctrl PBS	Sema4a
Ctrl ASO vs Ctrl PBS	Sirpb1a
Ctrl ASO vs Ctrl PBS	Ptpn22
Ctrl ASO vs Ctrl PBS	Cd53
Ctrl ASO vs Ctrl PBS	Mcoln2
Ctrl ASO vs Ctrl PBS	Gm40124
Ctrl ASO vs Ctrl PBS	Ctss
Ctrl ASO vs Ctrl PBS	Fcgr1
Ctrl ASO vs Ctrl PBS	Il6ra
Ctrl ASO vs Ctrl PBS	Laptm5
Ctrl ASO vs Ctrl PBS	Themis2
Ctrl ASO vs Ctrl PBS	Fgr
Ctrl ASO vs Ctrl PBS	Kcnab2
Ctrl ASO vs Ctrl PBS	Cd52
Ctrl ASO vs Ctrl PBS	C1qb
Ctrl ASO vs Ctrl PBS	C1qc
Ctrl ASO vs Ctrl PBS	C1qa
Ctrl ASO vs Ctrl PBS	Cd72
Ctrl ASO vs Ctrl PBS	Coro2a
Ctrl ASO vs Ctrl PBS	Pla2g2d
Ctrl ASO vs Ctrl PBS	A630031M04Rik
Ctrl ASO vs Ctrl PBS	Dhcr24
Ctrl ASO vs Ctrl PBS	Abcg3
Ctrl ASO vs Ctrl PBS	Sh3bp2
Ctrl ASO vs Ctrl PBS	Alox5ap
Ctrl ASO vs Ctrl PBS	Stap1
Ctrl ASO vs Ctrl PBS	Adgrd1
Ctrl ASO vs Ctrl PBS	Pf4
Ctrl ASO vs Ctrl PBS	Tlr1
Ctrl ASO vs Ctrl PBS	Gm5560
Ctrl ASO vs Ctrl PBS	Oas1a
Ctrl ASO vs Ctrl PBS	Lat2
Ctrl ASO vs Ctrl PBS	Ccl24
Ctrl ASO vs Ctrl PBS	Nxpe5
Ctrl ASO vs Ctrl PBS	Ncf1
Ctrl ASO vs Ctrl PBS	Oas3
Ctrl ASO vs Ctrl PBS	Pilra
Ctrl ASO vs Ctrl PBS	Selplg
Ctrl ASO vs Ctrl PBS	C3ar1
Ctrl ASO vs Ctrl PBS	Clec4a1
Ctrl ASO vs Ctrl PBS	Clec4a3
Ctrl ASO vs Ctrl PBS	Clec4b1
Ctrl ASO vs Ctrl PBS	Clec4a2
Ctrl ASO vs Ctrl PBS	Clec4n
Ctrl ASO vs Ctrl PBS	Clec4d
Ctrl ASO vs Ctrl PBS	Cd163
Ctrl ASO vs Ctrl PBS	Irag2
Ctrl ASO vs Ctrl PBS	Capg
Ctrl ASO vs Ctrl PBS	Tmem176a
Ctrl ASO vs Ctrl PBS	Cd207
Ctrl ASO vs Ctrl PBS	Klra3
Ctrl ASO vs Ctrl PBS	Klra2
Ctrl ASO vs Ctrl PBS	Gm43952
Ctrl ASO vs Ctrl PBS	Hpgds
Ctrl ASO vs Ctrl PBS	Arhgdib
Ctrl ASO vs Ctrl PBS	Irf5
Ctrl ASO vs Ctrl PBS	Gm15987
Ctrl ASO vs Ctrl PBS	Clec12a
Ctrl ASO vs Ctrl PBS	Suclg2
Ctrl ASO vs Ctrl PBS	Ptpn6
Ctrl ASO vs Ctrl PBS	Siglece
Ctrl ASO vs Ctrl PBS	Apobr
Ctrl ASO vs Ctrl PBS	Ctsc
Ctrl ASO vs Ctrl PBS	Gm44751
Ctrl ASO vs Ctrl PBS	Gm44645
Ctrl ASO vs Ctrl PBS	Itgal
Ctrl ASO vs Ctrl PBS	Pirb
Ctrl ASO vs Ctrl PBS	Pira1
Ctrl ASO vs Ctrl PBS	Pira2
Ctrl ASO vs Ctrl PBS	Pira12
Ctrl ASO vs Ctrl PBS	Lilra6
Ctrl ASO vs Ctrl PBS	Itgam
Ctrl ASO vs Ctrl PBS	Rgs10
Ctrl ASO vs Ctrl PBS	Kcnn4
Ctrl ASO vs Ctrl PBS	Gm45012
Ctrl ASO vs Ctrl PBS	Pou2f2
Ctrl ASO vs Ctrl PBS	P2ry6
Ctrl ASO vs Ctrl PBS	Fxyd5
Ctrl ASO vs Ctrl PBS	Igsf6
Ctrl ASO vs Ctrl PBS	Prkcb
Ctrl ASO vs Ctrl PBS	Irf7
Ctrl ASO vs Ctrl PBS	Adam8
Ctrl ASO vs Ctrl PBS	C5ar1
Ctrl ASO vs Ctrl PBS	Emp3
Ctrl ASO vs Ctrl PBS	Coro1a
Ctrl ASO vs Ctrl PBS	Spn
Ctrl ASO vs Ctrl PBS	Tyrobp
Ctrl ASO vs Ctrl PBS	Gmfg
Ctrl ASO vs Ctrl PBS	Tspan32
Ctrl ASO vs Ctrl PBS	Lair1
Ctrl ASO vs Ctrl PBS	Lyz2
Ctrl ASO vs Ctrl PBS	Lyz1
Ctrl ASO vs Ctrl PBS	Lilrb4b
Ctrl ASO vs Ctrl PBS	Lilrb4a
Ctrl ASO vs Ctrl PBS	Fabp7
Ctrl ASO vs Ctrl PBS	Glipr1
Ctrl ASO vs Ctrl PBS	Zc3h12d
Ctrl ASO vs Ctrl PBS	Adgrg6
Ctrl ASO vs Ctrl PBS	Itgb2
Ctrl ASO vs Ctrl PBS	Trpm2
Ctrl ASO vs Ctrl PBS	Gm26740
Ctrl ASO vs Ctrl PBS
Ctrl ASO vs Ctrl PBS	Ipcef1
Ctrl ASO vs Ctrl PBS	Cdh1
Ctrl ASO vs Ctrl PBS	Hpgd
Ctrl ASO vs Ctrl PBS	Gm42031
Ctrl ASO vs Ctrl PBS	Snx20
Ctrl ASO vs Ctrl PBS	Lpcat2
Ctrl ASO vs Ctrl PBS	Cd209b
Ctrl ASO vs Ctrl PBS	Cd209f
Ctrl ASO vs Ctrl PBS	Hmox1
Ctrl ASO vs Ctrl PBS	Msr1
Ctrl ASO vs Ctrl PBS	Lrrc25
Ctrl ASO vs Ctrl PBS	Cd209d
Ctrl ASO vs Ctrl PBS	Cotl1
Ctrl ASO vs Ctrl PBS	Hand2os1
Ctrl ASO vs Ctrl PBS	Lgals3
Ctrl ASO vs Ctrl PBS	Phf11b
Ctrl ASO vs Ctrl PBS	Chrna2
Ctrl ASO vs Ctrl PBS	Gpr18
Ctrl ASO vs Ctrl PBS	Gng2
Ctrl ASO vs Ctrl PBS	Lcp1
Ctrl ASO vs Ctrl PBS	Lacc1
Ctrl ASO vs Ctrl PBS	Tmem273
Ctrl ASO vs Ctrl PBS	Bcl2a1d
Ctrl ASO vs Ctrl PBS	Bcl2a1a
Ctrl ASO vs Ctrl PBS	Slc9a9
Ctrl ASO vs Ctrl PBS	Scn4b
Ctrl ASO vs Ctrl PBS	Il10ra
Ctrl ASO vs Ctrl PBS	Ryk
Ctrl ASO vs Ctrl PBS	Acp5
Ctrl ASO vs Ctrl PBS	Cx3cr1
Ctrl ASO vs Ctrl PBS	Xcr1
Ctrl ASO vs Ctrl PBS	Mmp12
Ctrl ASO vs Ctrl PBS	AB124611
Ctrl ASO vs Ctrl PBS	Gm19299
Ctrl ASO vs Ctrl PBS	Gm33302
Ctrl ASO vs Ctrl PBS	Slc22a13b
Ctrl ASO vs Ctrl PBS	Dhx58
Ctrl ASO vs Ctrl PBS	Lcp2
Ctrl ASO vs Ctrl PBS	Tnfrsf13b
Ctrl ASO vs Ctrl PBS	Havcr2
Ctrl ASO vs Ctrl PBS	Timd4
Ctrl ASO vs Ctrl PBS	Or2y1g
Ctrl ASO vs Ctrl PBS	Gfpt2
Ctrl ASO vs Ctrl PBS	Tmem106a
Ctrl ASO vs Ctrl PBS	Mpp3
Ctrl ASO vs Ctrl PBS	Pik3r5
Ctrl ASO vs Ctrl PBS	Ccl8
Ctrl ASO vs Ctrl PBS	Unc45bos
Ctrl ASO vs Ctrl PBS	Slfn2
Ctrl ASO vs Ctrl PBS	AI662270
Ctrl ASO vs Ctrl PBS	Wfdc17
Ctrl ASO vs Ctrl PBS	Milr1
Ctrl ASO vs Ctrl PBS	Tspoap1
Ctrl ASO vs Ctrl PBS	Plek
Ctrl ASO vs Ctrl PBS	Ccl6
Ctrl ASO vs Ctrl PBS	Ccl3
Ctrl ASO vs Ctrl PBS	Gas7
Ctrl ASO vs Ctrl PBS	Ikzf1
Ctrl ASO vs Ctrl PBS	Mir142hg
Ctrl ASO vs Ctrl PBS	Cd68
Ctrl ASO vs Ctrl PBS	Arrb2
Ctrl ASO vs Ctrl PBS	Evi2a
Ctrl ASO vs Ctrl PBS	Cxcl16
Ctrl ASO vs Ctrl PBS	Cd300lb
Ctrl ASO vs Ctrl PBS	Cd300ld
Ctrl ASO vs Ctrl PBS	Cd300c2
Ctrl ASO vs Ctrl PBS	Cd300ld4
Ctrl ASO vs Ctrl PBS	Cd300e
Ctrl ASO vs Ctrl PBS	Cd79b
Ctrl ASO vs Ctrl PBS	Abcc3
Ctrl ASO vs Ctrl PBS	Ccl2
Ctrl ASO vs Ctrl PBS	Ccl7
Ctrl ASO vs Ctrl PBS	Myo1g
Ctrl ASO vs Ctrl PBS	Aurkb
Ctrl ASO vs Ctrl PBS	Aoah
Ctrl ASO vs Ctrl PBS	Hexb
Ctrl ASO vs Ctrl PBS	9330162012Rik
Ctrl ASO vs Ctrl PBS	Cd180
Ctrl ASO vs Ctrl PBS	Fgd3
Ctrl ASO vs Ctrl PBS	Serpinb9b
Ctrl ASO vs Ctrl PBS	Rnf180
Ctrl ASO vs Ctrl PBS	Ly86
Ctrl ASO vs Ctrl PBS	Gm31600
Ctrl ASO vs Ctrl PBS	Gapt
Ctrl ASO vs Ctrl PBS	Emb
Ctrl ASO vs Ctrl PBS	F13a1
Ctrl ASO vs Ctrl PBS	Gm34084
Ctrl ASO vs Ctrl PBS	Gm36161
Ctrl ASO vs Ctrl PBS	Anxa2r1
Ctrl ASO vs Ctrl PBS	Zfp459
Ctrl ASO vs Ctrl PBS	Gm17193
Ctrl ASO vs Ctrl PBS	Gm6969
Ctrl ASO vs Ctrl PBS	Mdga2
Ctrl ASO vs Ctrl PBS	Gm6863
Ctrl ASO vs Ctrl PBS	Pik3cg
Ctrl ASO vs Ctrl PBS	Scin
Ctrl ASO vs Ctrl PBS	Ifi27l2a
Ctrl ASO vs Ctrl PBS	Pld4
Ctrl ASO vs Ctrl PBS	Gm4804
Ctrl ASO vs Ctrl PBS	Sntb1
Ctrl ASO vs Ctrl PBS	Nckap1l
Ctrl ASO vs Ctrl PBS	Fyb1
Ctrl ASO vs Ctrl PBS	Sqle
Ctrl ASO vs Ctrl PBS	Nfam1
Ctrl ASO vs Ctrl PBS	Basp1
Ctrl ASO vs Ctrl PBS	Otulinl
Ctrl ASO vs Ctrl PBS	Ly6c2
Ctrl ASO vs Ctrl PBS	Col14a1
Ctrl ASO vs Ctrl PBS	Ncf4
Ctrl ASO vs Ctrl PBS	C6
Ctrl ASO vs Ctrl PBS	Rac2
Ctrl ASO vs Ctrl PBS	Cyth4
Ctrl ASO vs Ctrl PBS	Bin2
Ctrl ASO vs Ctrl PBS	Runx1
Ctrl ASO vs Ctrl PBS	Alcam
Ctrl ASO vs Ctrl PBS	Nfkbiz
Ctrl ASO vs Ctrl PBS	Samsn1
Ctrl ASO vs Ctrl PBS	Fetub
Ctrl ASO vs Ctrl PBS	Nrros
Ctrl ASO vs Ctrl PBS	Hcls1
Ctrl ASO vs Ctrl PBS	2310015D24Rik
Ctrl ASO vs Ctrl PBS	A530064D06Rik
Ctrl ASO vs Ctrl PBS	Trem2
Ctrl ASO vs Ctrl PBS	Nrxn1
Ctrl ASO vs Ctrl PBS	Ebi3
Ctrl ASO vs Ctrl PBS	Vav1
Ctrl ASO vs Ctrl PBS	Tagap
Ctrl ASO vs Ctrl PBS	Fpr1
Ctrl ASO vs Ctrl PBS	Fpr2
Ctrl ASO vs Ctrl PBS	Pla2g7
Ctrl ASO vs Ctrl PBS	Myo1f
Ctrl ASO vs Ctrl PBS	Adgre1
Ctrl ASO vs Ctrl PBS	Aif1
Ctrl ASO vs Ctrl PBS	Lst1
Ctrl ASO vs Ctrl PBS	Gpr31c
Ctrl ASO vs Ctrl PBS	Cd14
Ctrl ASO vs Ctrl PBS	Pmaip1
Ctrl ASO vs Ctrl PBS	Lncbate10
Ctrl ASO vs Ctrl PBS	Ifit1
Ctrl ASO vs Ctrl PBS	Blnk
Ctrl ASO vs Ctrl PBS	Pik3ap1
Ctrl ASO vs Ctrl PBS	Pyroxd2
Ctrl ASO vs Ctrl PBS	Slc15a3
Ctrl ASO vs Ctrl PBS	Ms4a6c
Ctrl ASO vs Ctrl PBS	Ms4a6d
Ctrl ASO vs Ctrl PBS	Mpeg1
Ctrl ASO vs Ctrl PBS	Lpxn
Ctrl ASO vs Ctrl PBS	Gda
Ctrl ASO vs Ctrl PBS	Rbm20
Ctrl ASO vs Ctrl PBS	Cabp4
Ctrl ASO vs Ctrl PBS	Fermt3
Ctrl ASO vs Ctrl PBS	Unc93b1
Ctrl ASO vs Ctrl PBS	Ms4a14
Ctrl ASO vs Ctrl PBS	Ms4a7
2Hit PBS vs Ctrl PBS	Gm38372
2Hit PBS vs Ctrl PBS	Gm19503
2Hit PBS vs Ctrl PBS	Gm5561
2Hit PBS vs Ctrl PBS	Kif28
2Hit PBS vs Ctrl PBS	Rpl35a-ps2
2Hit PBS vs Ctrl PBS	Gm8451
2Hit PBS vs Ctrl PBS	Gm28439
2Hit PBS vs Ctrl PBS	Gm28438
2Hit PBS vs Ctrl PBS	Gm28437
2Hit PBS vs Ctrl PBS	Atp6-ps
2Hit PBS vs Ctrl PBS	Col6a3
2Hit PBS vs Ctrl PBS	Gm16565
2Hit PBS vs Ctrl PBS	Cd247
2Hit PBS vs Ctrl PBS	Gm37062
2Hit PBS vs Ctrl PBS	Gm15427
2Hit PBS vs Ctrl PBS	Gm2962
2Hit PBS vs Ctrl PBS	Rp1
2Hit PBS vs Ctrl PBS	Gm5835
2Hit PBS vs Ctrl PBS	Dbi
2Hit PBS vs Ctrl PBS	Gstp-ps
2Hit PBS vs Ctrl PBS	Rpl10a-ps1
2Hit PBS vs Ctrl PBS	Gm37509
2Hit PBS vs Ctrl PBS	Lad1
2Hit PBS vs Ctrl PBS	Pdcd5-ps
2Hit PBS vs Ctrl PBS	Gm14165
2Hit PBS vs Ctrl PBS	Adamtsl2
2Hit PBS vs Ctrl PBS	Gm14017
2Hit PBS vs Ctrl PBS	Gm13340
2Hit PBS vs Ctrl PBS	Mrpl23-ps1
2Hit PBS vs Ctrl PBS	Pde11a
2Hit PBS vs Ctrl PBS	Usp50
2Hit PBS vs Ctrl PBS	Prom2
2Hit PBS vs Ctrl PBS	Slc1a2
2Hit PBS vs Ctrl PBS	Gm14303
2Hit PBS vs Ctrl PBS	Uqcrh-ps2
2Hit PBS vs Ctrl PBS	Gchfr
2Hit PBS vs Ctrl PBS	Lypd6
2Hit PBS vs Ctrl PBS	Inafm2
2Hit PBS vs Ctrl PBS	Gm54095
2Hit PBS vs Ctrl PBS	4631405J19Rik
2Hit PBS vs Ctrl PBS	Wt1
2Hit PBS vs Ctrl PBS	Edn3
2Hit PBS vs Ctrl PBS	Cat
2Hit PBS vs Ctrl PBS	Rtl3
2Hit PBS vs Ctrl PBS	Rragb
2Hit PBS vs Ctrl PBS	Gm14586
2Hit PBS vs Ctrl PBS	Tceal8
2Hit PBS vs Ctrl PBS	Ace2
2Hit PBS vs Ctrl PBS	Hspa9-ps1
2Hit PBS vs Ctrl PBS	Gm14539
2Hit PBS vs Ctrl PBS	Lrat
2Hit PBS vs Ctrl PBS	Gm9790
2Hit PBS vs Ctrl PBS	Gm10727
2Hit PBS vs Ctrl PBS	Hmgcs2
2Hit PBS vs Ctrl PBS	Gm16685
2Hit PBS vs Ctrl PBS	Igsf10
2Hit PBS vs Ctrl PBS	Vmn2r3
2Hit PBS vs Ctrl PBS	Mlf1
2Hit PBS vs Ctrl PBS	Gm10288
2Hit PBS vs Ctrl PBS	Sprr1a
2Hit PBS vs Ctrl PBS	Inka2
2Hit PBS vs Ctrl PBS	Gm43712
2Hit PBS vs Ctrl PBS	Serinc2
2Hit PBS vs Ctrl PBS	Nkain1
2Hit PBS vs Ctrl PBS	Cpt2
2Hit PBS vs Ctrl PBS	Rbp7
2Hit PBS vs Ctrl PBS	Prkcz
2Hit PBS vs Ctrl PBS	Igsf21
2Hit PBS vs Ctrl PBS	Svep1
2Hit PBS vs Ctrl PBS	Uba52rt
2Hit PBS vs Ctrl PBS	Gm12389
2Hit PBS vs Ctrl PBS	Gm11839
2Hit PBS vs Ctrl PBS	Decr1
2Hit PBS vs Ctrl PBS	Col15a1
2Hit PBS vs Ctrl PBS	Aldob
2Hit PBS vs Ctrl PBS	Pla2g2d
2Hit PBS vs Ctrl PBS	Kcnq4
2Hit PBS vs Ctrl PBS	Ccl21a
2Hit PBS vs Ctrl PBS	Alpl
2Hit PBS vs Ctrl PBS	Gm49891
2Hit PBS vs Ctrl PBS	Gm15772
2Hit PBS vs Ctrl PBS	Hsd17b11
2Hit PBS vs Ctrl PBS	Gm6444
2Hit PBS vs Ctrl PBS	Poln
2Hit PBS vs Ctrl PBS	Gm10086
2Hit PBS vs Ctrl PBS	Gm43598
2Hit PBS vs Ctrl PBS	Rps16-ps2
2Hit PBS vs Ctrl PBS	Gm6560
2Hit PBS vs Ctrl PBS	Gm10221
2Hit PBS vs Ctrl PBS	Dpp6
2Hit PBS vs Ctrl PBS	Gm2861
2Hit PBS vs Ctrl PBS	Fndc4
2Hit PBS vs Ctrl PBS	Ccl24
2Hit PBS vs Ctrl PBS	Gpat3
2Hit PBS vs Ctrl PBS	Cldn15
2Hit PBS vs Ctrl PBS	Serpine1
2Hit PBS vs Ctrl PBS	Cgref1
2Hit PBS vs Ctrl PBS	Ndufa12-ps
2Hit PBS vs Ctrl PBS	Gm57266
2Hit PBS vs Ctrl PBS	Rpl37rt
2Hit PBS vs Ctrl PBS	Amtn
2Hit PBS vs Ctrl PBS	Clcn1
2Hit PBS vs Ctrl PBS	Retsat
2Hit PBS vs Ctrl PBS	Dnah6
2Hit PBS vs Ctrl PBS	Clec4f
2Hit PBS vs Ctrl PBS	Aqp1
2Hit PBS vs Ctrl PBS	Tpt1-ps3
2Hit PBS vs Ctrl PBS	Plbd1
2Hit PBS vs Ctrl PBS	Tnip3
2Hit PBS vs Ctrl PBS	Gm9794
2Hit PBS vs Ctrl PBS	Mthfd2
2Hit PBS vs Ctrl PBS	Gm10443
2Hit PBS vs Ctrl PBS	Lpcat3
2Hit PBS vs Ctrl PBS	Rps27a-ps3
2Hit PBS vs Ctrl PBS	BC048679
2Hit PBS vs Ctrl PBS	Gm5586
2Hit PBS vs Ctrl PBS	Rps13-ps2
2Hit PBS vs Ctrl PBS	Gm44645
2Hit PBS vs Ctrl PBS	Gm3375
2Hit PBS vs Ctrl PBS	Pycard
2Hit PBS vs Ctrl PBS	Pex11a
2Hit PBS vs Ctrl PBS	Gm44949
2Hit PBS vs Ctrl PBS	Tnnt1
2Hit PBS vs Ctrl PBS	Ndufs6b
2Hit PBS vs Ctrl PBS	Gm4366
2Hit PBS vs Ctrl PBS	Xylt1
2Hit PBS vs Ctrl PBS	Cpxm2
2Hit PBS vs Ctrl PBS	Vwa3a
2Hit PBS vs Ctrl PBS	Gm9905
2Hit PBS vs Ctrl PBS	Gm5905
2Hit PBS vs Ctrl PBS	Gm10175
2Hit PBS vs Ctrl PBS	A930016O22Rik
2Hit PBS vs Ctrl PBS	Folr2
2Hit PBS vs Ctrl PBS	Scgb1c1
2Hit PBS vs Ctrl PBS	Rpl14-ps1
2Hit PBS vs Ctrl PBS	Slc17a7
2Hit PBS vs Ctrl PBS	1500009L16Rik
2Hit PBS vs Ctrl PBS	Gm5425
2Hit PBS vs Ctrl PBS	Hddc2
2Hit PBS vs Ctrl PBS	Pah
2Hit PBS vs Ctrl PBS	Slc16a7
2Hit PBS vs Ctrl PBS	Avil
2Hit PBS vs Ctrl PBS	Pam16l
2Hit PBS vs Ctrl PBS	Arhgap9
2Hit PBS vs Ctrl PBS	Csl
2Hit PBS vs Ctrl PBS	Rpl32l
2Hit PBS vs Ctrl PBS	Gm5421
2Hit PBS vs Ctrl PBS	Gm6419
2Hit PBS vs Ctrl PBS	Agpat3
2Hit PBS vs Ctrl PBS	Gpx4-ps2
2Hit PBS vs Ctrl PBS	Gm5781
2Hit PBS vs Ctrl PBS	Gm5420
2Hit PBS vs Ctrl PBS	Gm10073
2Hit PBS vs Ctrl PBS	Has3
2Hit PBS vs Ctrl PBS	Rps18-ps3
2Hit PBS vs Ctrl PBS	Rps26-ps1
2Hit PBS vs Ctrl PBS	Gm7730
2Hit PBS vs Ctrl PBS	Kcnk1
2Hit PBS vs Ctrl PBS	Gm45853
2Hit PBS vs Ctrl PBS	Ppp1r3b
2Hit PBS vs Ctrl PBS	Pdgfrl
2Hit PBS vs Ctrl PBS	Gm16192
2Hit PBS vs Ctrl PBS	Snai3
2Hit PBS vs Ctrl PBS	Gm56843
2Hit PBS vs Ctrl PBS	Gm35857
2Hit PBS vs Ctrl PBS	Misp3
2Hit PBS vs Ctrl PBS	Gm21399
2Hit PBS vs Ctrl PBS	Atp8a2
2Hit PBS vs Ctrl PBS	Tnfrsf19
2Hit PBS vs Ctrl PBS	Fbxo16
2Hit PBS vs Ctrl PBS	Ephx2
2Hit PBS vs Ctrl PBS	Chrna2
2Hit PBS vs Ctrl PBS	Lgi3
2Hit PBS vs Ctrl PBS	Vwa8
2Hit PBS vs Ctrl PBS	Gm30970
2Hit PBS vs Ctrl PBS	Tmem273
2Hit PBS vs Ctrl PBS	Opn4
2Hit PBS vs Ctrl PBS	Gm10076
2Hit PBS vs Ctrl PBS	Gm8113
2Hit PBS vs Ctrl PBS	Adamts15
2Hit PBS vs Ctrl PBS	Rpl10-ps3
2Hit PBS vs Ctrl PBS	AI593442
2Hit PBS vs Ctrl PBS	Fez1
2Hit PBS vs Ctrl PBS	Gm10177
2Hit PBS vs Ctrl PBS	Me1
2Hit PBS vs Ctrl PBS	Gm7808
2Hit PBS vs Ctrl PBS	Olfm2
2Hit PBS vs Ctrl PBS	Gm28979
2Hit PBS vs Ctrl PBS	Scn4b
2Hit PBS vs Ctrl PBS	Gm6581
2Hit PBS vs Ctrl PBS	Megf11
2Hit PBS vs Ctrl PBS	Cilp
2Hit PBS vs Ctrl PBS	Aldh1a2
2Hit PBS vs Ctrl PBS	Gm39465
2Hit PBS vs Ctrl PBS	Gm9385
2Hit PBS vs Ctrl PBS	Gm40528
2Hit PBS vs Ctrl PBS	Slc25a20
2Hit PBS vs Ctrl PBS	Atp5l2-ps
2Hit PBS vs Ctrl PBS	Gm12338
2Hit PBS vs Ctrl PBS	Pnmt
2Hit PBS vs Ctrl PBS	Gm10039
2Hit PBS vs Ctrl PBS	Fkbp10
2Hit PBS vs Ctrl PBS	Gabra1
2Hit PBS vs Ctrl PBS	Gm45605
2Hit PBS vs Ctrl PBS	Psmc3ip
2Hit PBS vs Ctrl PBS	Gm12174
2Hit PBS vs Ctrl PBS	Or2v2
2Hit PBS vs Ctrl PBS	Btnl9
2Hit PBS vs Ctrl PBS	Gm12191
2Hit PBS vs Ctrl PBS	Zfp454
2Hit PBS vs Ctrl PBS	Myadml2os
2Hit PBS vs Ctrl PBS	Cdk5r1
2Hit PBS vs Ctrl PBS	Tmem132e
2Hit PBS vs Ctrl PBS	Wfdc17
2Hit PBS vs Ctrl PBS	Atp5pb-ps
2Hit PBS vs Ctrl PBS	Gm12251
2Hit PBS vs Ctrl PBS	Gm11478
2Hit PBS vs Ctrl PBS	Map2k6
2Hit PBS vs Ctrl PBS	Gm11966
2Hit PBS vs Ctrl PBS	Sdk2
2Hit PBS vs Ctrl PBS	Upp1
2Hit PBS vs Ctrl PBS	Gm12279
2Hit PBS vs Ctrl PBS	A930037H05Rik
2Hit PBS vs Ctrl PBS	Grin2c
2Hit PBS vs Ctrl PBS	Scn4a
2Hit PBS vs Ctrl PBS	Epop
2Hit PBS vs Ctrl PBS	Acsf2
2Hit PBS vs Ctrl PBS	Fam169a
2Hit PBS vs Ctrl PBS	Naip5
2Hit PBS vs Ctrl PBS	Ahrr
2Hit PBS vs Ctrl PBS	Ell2
2Hit PBS vs Ctrl PBS	Gm9616
2Hit PBS vs Ctrl PBS	Rps3a3
2Hit PBS vs Ctrl PBS	Pfkp
2Hit PBS vs Ctrl PBS	Gm47381
2Hit PBS vs Ctrl PBS	Amph
2Hit PBS vs Ctrl PBS	Fbp2
2Hit PBS vs Ctrl PBS	AK157302
2Hit PBS vs Ctrl PBS	E130119H09Rik
2Hit PBS vs Ctrl PBS	Gm9625
2Hit PBS vs Ctrl PBS	Cox5b-ps
2Hit PBS vs Ctrl PBS	Rps18-ps5
2Hit PBS vs Ctrl PBS	Egln3
2Hit PBS vs Ctrl PBS	Cox6c2
2Hit PBS vs Ctrl PBS	Ighg2c
2Hit PBS vs Ctrl PBS	Gm6863
2Hit PBS vs Ctrl PBS	Vipr2
2Hit PBS vs Ctrl PBS	Gm5436
2Hit PBS vs Ctrl PBS	Acot2
2Hit PBS vs Ctrl PBS	Acot1
2Hit PBS vs Ctrl PBS	Acot4
2Hit PBS vs Ctrl PBS	Gm10250
2Hit PBS vs Ctrl PBS	Ttll1
2Hit PBS vs Ctrl PBS	Scube1
2Hit PBS vs Ctrl PBS	Tiaf2
2Hit PBS vs Ctrl PBS	Ndufb4c
2Hit PBS vs Ctrl PBS	Rpl31-ps8
2Hit PBS vs Ctrl PBS	Slc38a2
2Hit PBS vs Ctrl PBS	Abra
2Hit PBS vs Ctrl PBS	Gm5805
2Hit PBS vs Ctrl PBS	Klhl38
2Hit PBS vs Ctrl PBS	A930017M01Rik
2Hit PBS vs Ctrl PBS	Gm56726
2Hit PBS vs Ctrl PBS	Gm4544
2Hit PBS vs Ctrl PBS	Gm19522
2Hit PBS vs Ctrl PBS	Ndufs5-ps
2Hit PBS vs Ctrl PBS	Retnlg
2Hit PBS vs Ctrl PBS	Prodh
2Hit PBS vs Ctrl PBS	Gm9843
2Hit PBS vs Ctrl PBS	Map3k7cl
2Hit PBS vs Ctrl PBS	NA
2Hit PBS vs Ctrl PBS	Abat
2Hit PBS vs Ctrl PBS	Masp1
2Hit PBS vs Ctrl PBS	Bdh1
2Hit PBS vs Ctrl PBS	Sema5b
2Hit PBS vs Ctrl PBS	Gm5963
2Hit PBS vs Ctrl PBS	Comt
2Hit PBS vs Ctrl PBS	Tfrc
2Hit PBS vs Ctrl PBS	Nrxn1
2Hit PBS vs Ctrl PBS	Dlgap1
2Hit PBS vs Ctrl PBS	Dynlt1b
2Hit PBS vs Ctrl PBS	Slc22a3
2Hit PBS vs Ctrl PBS	Oaz1-ps
2Hit PBS vs Ctrl PBS	Zfp54
2Hit PBS vs Ctrl PBS	Gm19689
2Hit PBS vs Ctrl PBS	Dnph1
2Hit PBS vs Ctrl PBS	Gnmt
2Hit PBS vs Ctrl PBS	Gm4707
2Hit PBS vs Ctrl PBS	Tnfrsf12a
2Hit PBS vs Ctrl PBS	H2-Q5
2Hit PBS vs Ctrl PBS	T2
2Hit PBS vs Ctrl PBS	Gm7936
2Hit PBS vs Ctrl PBS	Pcdhga1
2Hit PBS vs Ctrl PBS	Impa2
2Hit PBS vs Ctrl PBS	Cidea
2Hit PBS vs Ctrl PBS	Mir133a-1hg
2Hit PBS vs Ctrl PBS	Smad7
2Hit PBS vs Ctrl PBS	Grk5
2Hit PBS vs Ctrl PBS	Rpl9-ps6
2Hit PBS vs Ctrl PBS	Ifit1bl1
2Hit PBS vs Ctrl PBS	Ifit1bl2
2Hit PBS vs Ctrl PBS	Pgam1
2Hit PBS vs Ctrl PBS	Gm50194
2Hit PBS vs Ctrl PBS	Gm6807
2Hit PBS vs Ctrl PBS	Psat1
2Hit PBS vs Ctrl PBS	Ldhb-ps
2Hit PBS vs Ctrl PBS	Gm50114
2Hit PBS vs Ctrl PBS	Scd4
2Hit PBS vs Ctrl PBS	Neat1
2Hit PBS vs Ctrl PBS	mt-Rnr1
2Hit PBS vs Ctrl PBS	mt-Ti
2Hit PBS vs Ctrl PBS	mt-Co2
2Hit PBS vs Ctrl PBS	mt-Atp6
2Hit PBS vs Ctrl PBS	mt-Co3
2Hit ASO vs Ctrl PBS	Gm6161
2Hit ASO vs Ctrl PBS	Gm19503
2Hit ASO vs Ctrl PBS	Ncf2
2Hit ASO vs Ctrl PBS	Col3a1
2Hit ASO vs Ctrl PBS	Kif28
2Hit ASO vs Ctrl PBS	Col5a2
2Hit ASO vs Ctrl PBS	Rgs16
2Hit ASO vs Ctrl PBS	Ier5
2Hit ASO vs Ctrl PBS	Stum
2Hit ASO vs Ctrl PBS	Rpl35a-ps2
2Hit ASO vs Ctrl PBS	Gm8451
2Hit ASO vs Ctrl PBS	Gsta3
2Hit ASO vs Ctrl PBS	Tnr
2Hit ASO vs Ctrl PBS	Aox3
2Hit ASO vs Ctrl PBS	Gm28438
2Hit ASO vs Ctrl PBS	Gm28437
2Hit ASO vs Ctrl PBS	Atp6-ps
2Hit ASO vs Ctrl PBS	Gm28661
2Hit ASO vs Ctrl PBS	Gm29216
2Hit ASO vs Ctrl PBS	Gpr52
2Hit ASO vs Ctrl PBS	Ikbke
2Hit ASO vs Ctrl PBS	Cenpf
2Hit ASO vs Ctrl PBS	Rab7b
2Hit ASO vs Ctrl PBS	Ankrd45
2Hit ASO vs Ctrl PBS	Batf3
2Hit ASO vs Ctrl PBS	Atf3
2Hit ASO vs Ctrl PBS	Col6a3
2Hit ASO vs Ctrl PBS	Lamb3
2Hit ASO vs Ctrl PBS	Arid5a
2Hit ASO vs Ctrl PBS	Gpr35
2Hit ASO vs Ctrl PBS	Sned1
2Hit ASO vs Ctrl PBS	Sh2d1b1
2Hit ASO vs Ctrl PBS	Gm18666
2Hit ASO vs Ctrl PBS	Gm7889
2Hit ASO vs Ctrl PBS	Gm37062
2Hit ASO vs Ctrl PBS	Gm15427
2Hit ASO vs Ctrl PBS	Gm2962
2Hit ASO vs Ctrl PBS	Fcgr4
2Hit ASO vs Ctrl PBS	Abca12
2Hit ASO vs Ctrl PBS	Fcer1g
2Hit ASO vs Ctrl PBS	Gm28187
2Hit ASO vs Ctrl PBS	Tnfrsf11a
2Hit ASO vs Ctrl PBS	Rp1
2Hit ASO vs Ctrl PBS	Ptprc
2Hit ASO vs Ctrl PBS	Slamf7
2Hit ASO vs Ctrl PBS	Cd48
2Hit ASO vs Ctrl PBS	Igfbp2
2Hit ASO vs Ctrl PBS	Slamf9
2Hit ASO vs Ctrl PBS	Igsf9
2Hit ASO vs Ctrl PBS	Rgs1
2Hit ASO vs Ctrl PBS	Tagln2
2Hit ASO vs Ctrl PBS	Rgs7
2Hit ASO vs Ctrl PBS	Cd84
2Hit ASO vs Ctrl PBS	Arhgap30
2Hit ASO vs Ctrl PBS	Tlr5
2Hit ASO vs Ctrl PBS	Gstp-ps
2Hit ASO vs Ctrl PBS	B3gnt7
2Hit ASO vs Ctrl PBS	Traf3ip3
2Hit ASO vs Ctrl PBS	Gm47985
2Hit ASO vs Ctrl PBS	Mfsd4a
2Hit ASO vs Ctrl PBS	Ptpn7
2Hit ASO vs Ctrl PBS	Cd244a
2Hit ASO vs Ctrl PBS	Ly9
2Hit ASO vs Ctrl PBS	Btg2
2Hit ASO vs Ctrl PBS	Irf6
2Hit ASO vs Ctrl PBS	Rpl10a-ps1
2Hit ASO vs Ctrl PBS	Gm15832
2Hit ASO vs Ctrl PBS	Creg2
2Hit ASO vs Ctrl PBS	1700066B17Rik
2Hit ASO vs Ctrl PBS	Gm10521
2Hit ASO vs Ctrl PBS	Gm37435
2Hit ASO vs Ctrl PBS	Sp140
2Hit ASO vs Ctrl PBS	A630001G21Rik
2Hit ASO vs Ctrl PBS	Lad1
2Hit ASO vs Ctrl PBS	Pdcd5-ps
2Hit ASO vs Ctrl PBS	Gm14165
2Hit ASO vs Ctrl PBS	Slc2a6
2Hit ASO vs Ctrl PBS	Adamtsl2
2Hit ASO vs Ctrl PBS	Fam107b
2Hit ASO vs Ctrl PBS	Hck
2Hit ASO vs Ctrl PBS	Stk39
2Hit ASO vs Ctrl PBS	Spi1
2Hit ASO vs Ctrl PBS	Gm37891
2Hit ASO vs Ctrl PBS	Otud1
2Hit ASO vs Ctrl PBS	Enkur
2Hit ASO vs Ctrl PBS	Mtcl2
2Hit ASO vs Ctrl PBS	Gm13340
2Hit ASO vs Ctrl PBS	Apbb1ip
2Hit ASO vs Ctrl PBS	Pde11a
2Hit ASO vs Ctrl PBS	Fbn1
2Hit ASO vs Ctrl PBS	Hdc
2Hit ASO vs Ctrl PBS	Trp53i11
2Hit ASO vs Ctrl PBS	Gm16316
2Hit ASO vs Ctrl PBS	Itga4
2Hit ASO vs Ctrl PBS	Ube2c
2Hit ASO vs Ctrl PBS	Prom2
2Hit ASO vs Ctrl PBS	Frzb
2Hit ASO vs Ctrl PBS	Pltp
2Hit ASO vs Ctrl PBS	Mmp9
2Hit ASO vs Ctrl PBS	Cd44
2Hit ASO vs Ctrl PBS	Il1b
2Hit ASO vs Ctrl PBS	Sirpa
2Hit ASO vs Ctrl PBS	Tor4a
2Hit ASO vs Ctrl PBS	Slc13a3
2Hit ASO vs Ctrl PBS	Prex1
2Hit ASO vs Ctrl PBS	Adam33
2Hit ASO vs Ctrl PBS	Rpl35a-ps4
2Hit ASO vs Ctrl PBS	Rassf2
2Hit ASO vs Ctrl PBS	Dok5
2Hit ASO vs Ctrl PBS	Shld1
2Hit ASO vs Ctrl PBS	Cass4
2Hit ASO vs Ctrl PBS	Gm14303
2Hit ASO vs Ctrl PBS	Pmepa1
2Hit ASO vs Ctrl PBS	Thbs1
2Hit ASO vs Ctrl PBS	Cfap61
2Hit ASO vs Ctrl PBS	Uqcrh-ps2
2Hit ASO vs Ctrl PBS	Lypd6
2Hit ASO vs Ctrl PBS	Upp2
2Hit ASO vs Ctrl PBS	Dpp4
2Hit ASO vs Ctrl PBS	Gatm
2Hit ASO vs Ctrl PBS	Knstrn
2Hit ASO vs Ctrl PBS	Ptprj
2Hit ASO vs Ctrl PBS	Gm56350
2Hit ASO vs Ctrl PBS	BB218582
2Hit ASO vs Ctrl PBS	Gm13881
2Hit ASO vs Ctrl PBS	Zfp442
2Hit ASO vs Ctrl PBS	Ctsz
2Hit ASO vs Ctrl PBS	Edn3
2Hit ASO vs Ctrl PBS	Gm14403
2Hit ASO vs Ctrl PBS	Il1rn
2Hit ASO vs Ctrl PBS	Psd4
2Hit ASO vs Ctrl PBS	Fcna
2Hit ASO vs Ctrl PBS	Tfpi
2Hit ASO vs Ctrl PBS	Rasgrp1
2Hit ASO vs Ctrl PBS	Atp8b4
2Hit ASO vs Ctrl PBS	Tlr13
2Hit ASO vs Ctrl PBS	Gm6377
2Hit ASO vs Ctrl PBS	Arhgap4
2Hit ASO vs Ctrl PBS	Sash3
2Hit ASO vs Ctrl PBS	Rragb
2Hit ASO vs Ctrl PBS	Tmem35a
2Hit ASO vs Ctrl PBS	Ptchd1
2Hit ASO vs Ctrl PBS	Gm15163
2Hit ASO vs Ctrl PBS	Btk
2Hit ASO vs Ctrl PBS	Gm14586
2Hit ASO vs Ctrl PBS	Tceal8
2Hit ASO vs Ctrl PBS	Gja6
2Hit ASO vs Ctrl PBS	Rps24-ps3
2Hit ASO vs Ctrl PBS	Was
2Hit ASO vs Ctrl PBS	Bmx
2Hit ASO vs Ctrl PBS	Gpr34
2Hit ASO vs Ctrl PBS	Cxcr3
2Hit ASO vs Ctrl PBS	Gm14890
2Hit ASO vs Ctrl PBS	Gm56685
2Hit ASO vs Ctrl PBS	Rab9b
2Hit ASO vs Ctrl PBS	Radx
2Hit ASO vs Ctrl PBS	Gm14539
2Hit ASO vs Ctrl PBS	Cybb
2Hit ASO vs Ctrl PBS	Cfp
2Hit ASO vs Ctrl PBS	Ptgfr
2Hit ASO vs Ctrl PBS	Trim59
2Hit ASO vs Ctrl PBS	Lrat
2Hit ASO vs Ctrl PBS	Dchs2
2Hit ASO vs Ctrl PBS	Gm9790
2Hit ASO vs Ctrl PBS	Cd1d1
2Hit ASO vs Ctrl PBS	Fcrl2
2Hit ASO vs Ctrl PBS	Fcrl5
2Hit ASO vs Ctrl PBS	Gm10727
2Hit ASO vs Ctrl PBS	Postn
2Hit ASO vs Ctrl PBS	Hmgcs2
2Hit ASO vs Ctrl PBS	Gm16685
2Hit ASO vs Ctrl PBS	Sema4a
2Hit ASO vs Ctrl PBS	Sirpb1a
2Hit ASO vs Ctrl PBS	P2ry13
2Hit ASO vs Ctrl PBS	Igsf10
2Hit ASO vs Ctrl PBS	Gm17146
2Hit ASO vs Ctrl PBS	Ptpn22
2Hit ASO vs Ctrl PBS	Kyat3
2Hit ASO vs Ctrl PBS	Tafa3
2Hit ASO vs Ctrl PBS	Vmn2r3
2Hit ASO vs Ctrl PBS	Cd53
2Hit ASO vs Ctrl PBS	Gstm6
2Hit ASO vs Ctrl PBS	Gm10288
2Hit ASO vs Ctrl PBS	Fndc7
2Hit ASO vs Ctrl PBS	Psrc1
2Hit ASO vs Ctrl PBS	Gm30735
2Hit ASO vs Ctrl PBS	Sprr1a
2Hit ASO vs Ctrl PBS	Mcub
2Hit ASO vs Ctrl PBS	Ctss
2Hit ASO vs Ctrl PBS	Slc6a17
2Hit ASO vs Ctrl PBS	Fcgr1
2Hit ASO vs Ctrl PBS	Gm16253
2Hit ASO vs Ctrl PBS	Gm5105
2Hit ASO vs Ctrl PBS	I830077J02Rik
2Hit ASO vs Ctrl PBS	Gm43712
2Hit ASO vs Ctrl PBS	A730020M07Rik
2Hit ASO vs Ctrl PBS	Nes
2Hit ASO vs Ctrl PBS	Adgrb2
2Hit ASO vs Ctrl PBS	Serinc2
2Hit ASO vs Ctrl PBS	Lrp8
2Hit ASO vs Ctrl PBS	Nkain1
2Hit ASO vs Ctrl PBS	Laptm5
2Hit ASO vs Ctrl PBS	Akna
2Hit ASO vs Ctrl PBS	Pik3cd
2Hit ASO vs Ctrl PBS	Themis2
2Hit ASO vs Ctrl PBS	Fgr
2Hit ASO vs Ctrl PBS	Kcnab2
2Hit ASO vs Ctrl PBS	Rps6ka1
2Hit ASO vs Ctrl PBS	Cd52
2Hit ASO vs Ctrl PBS	Prkcz
2Hit ASO vs Ctrl PBS	Cnr2
2Hit ASO vs Ctrl PBS	E2f2
2Hit ASO vs Ctrl PBS	C1qb
2Hit ASO vs Ctrl PBS	C1qc
2Hit ASO vs Ctrl PBS	C1qa
2Hit ASO vs Ctrl PBS	Igsf21
2Hit ASO vs Ctrl PBS	Klf4
2Hit ASO vs Ctrl PBS	Pakap
2Hit ASO vs Ctrl PBS	Svep1
2Hit ASO vs Ctrl PBS	Uba52rt
2Hit ASO vs Ctrl PBS	Clvs1
2Hit ASO vs Ctrl PBS	Gm12389
2Hit ASO vs Ctrl PBS	Gm11839
2Hit ASO vs Ctrl PBS	Ttpa
2Hit ASO vs Ctrl PBS	Cd72
2Hit ASO vs Ctrl PBS	Coro2a
2Hit ASO vs Ctrl PBS	Col15a1
2Hit ASO vs Ctrl PBS	Aldob
2Hit ASO vs Ctrl PBS	Efhd2
2Hit ASO vs Ctrl PBS	Ubxn10
2Hit ASO vs Ctrl PBS	Pla2g2d
2Hit ASO vs Ctrl PBS	4930522O17Rik
2Hit ASO vs Ctrl PBS	Foxo6os
2Hit ASO vs Ctrl PBS	Gm12925
2Hit ASO vs Ctrl PBS	Kcnq4
2Hit ASO vs Ctrl PBS	Lepr
2Hit ASO vs Ctrl PBS	Cngb3
2Hit ASO vs Ctrl PBS	Gm13090
2Hit ASO vs Ctrl PBS	Gm49891
2Hit ASO vs Ctrl PBS	Jun
2Hit ASO vs Ctrl PBS	Gm15772
2Hit ASO vs Ctrl PBS	Hsd17b11
2Hit ASO vs Ctrl PBS	Gm6444
2Hit ASO vs Ctrl PBS	Poln
2Hit ASO vs Ctrl PBS	Sh3bp2
2Hit ASO vs Ctrl PBS	Alox5ap
2Hit ASO vs Ctrl PBS	Gm43597
2Hit ASO vs Ctrl PBS	Cytl1
2Hit ASO vs Ctrl PBS	Rpl7-ps7
2Hit ASO vs Ctrl PBS	Stap1
2Hit ASO vs Ctrl PBS	Rps16-ps2
2Hit ASO vs Ctrl PBS	Gm10221
2Hit ASO vs Ctrl PBS	Sod3
2Hit ASO vs Ctrl PBS	Gstm2-ps1
2Hit ASO vs Ctrl PBS	Cxcl10
2Hit ASO vs Ctrl PBS	Tlr1
2Hit ASO vs Ctrl PBS	Prkg2
2Hit ASO vs Ctrl PBS	Oas1a
2Hit ASO vs Ctrl PBS	Rbks
2Hit ASO vs Ctrl PBS	Lat2
2Hit ASO vs Ctrl PBS	Ccl24
2Hit ASO vs Ctrl PBS	Orai2
2Hit ASO vs Ctrl PBS	Nxpe5
2Hit ASO vs Ctrl PBS	Actb
2Hit ASO vs Ctrl PBS	Phkg1
2Hit ASO vs Ctrl PBS	Ncf1
2Hit ASO vs Ctrl PBS	Cldn15
2Hit ASO vs Ctrl PBS	Serpine1
2Hit ASO vs Ctrl PBS	Oas3
2Hit ASO vs Ctrl PBS	Gm10419
2Hit ASO vs Ctrl PBS	2700038G22Rik
2Hit ASO vs Ctrl PBS	Cxcl13
2Hit ASO vs Ctrl PBS	Pilra
2Hit ASO vs Ctrl PBS	Gm57266
2Hit ASO vs Ctrl PBS	Oasl1
2Hit ASO vs Ctrl PBS	Rpl37rt
2Hit ASO vs Ctrl PBS	Tmem119
2Hit ASO vs Ctrl PBS	Selplg
2Hit ASO vs Ctrl PBS	Got2-ps1
2Hit ASO vs Ctrl PBS	Amtn
2Hit ASO vs Ctrl PBS	Clcn1
2Hit ASO vs Ctrl PBS	C3ar1
2Hit ASO vs Ctrl PBS	Igkc
2Hit ASO vs Ctrl PBS	Clec4a1
2Hit ASO vs Ctrl PBS	Clec4a3
2Hit ASO vs Ctrl PBS	Clec4b1
2Hit ASO vs Ctrl PBS	Clec4a2
2Hit ASO vs Ctrl PBS	Clec4n
2Hit ASO vs Ctrl PBS	Cd8b1
2Hit ASO vs Ctrl PBS	Cd8a
2Hit ASO vs Ctrl PBS	Cd163
2Hit ASO vs Ctrl PBS	St8sia1
2Hit ASO vs Ctrl PBS	Col1a2
2Hit ASO vs Ctrl PBS	Irag2
2Hit ASO vs Ctrl PBS	Gimap3
2Hit ASO vs Ctrl PBS	Tmem176a
2Hit ASO vs Ctrl PBS	Dnah6
2Hit ASO vs Ctrl PBS	Gsdme
2Hit ASO vs Ctrl PBS	Clec4f
2Hit ASO vs Ctrl PBS	Cd207
2Hit ASO vs Ctrl PBS	Kcnd2
2Hit ASO vs Ctrl PBS	Inmt
2Hit ASO vs Ctrl PBS	Cd69
2Hit ASO vs Ctrl PBS	Klra2
2Hit ASO vs Ctrl PBS	Pde1c
2Hit ASO vs Ctrl PBS	Gm43952
2Hit ASO vs Ctrl PBS	Plbd1
2Hit ASO vs Ctrl PBS	Ssu2
2Hit ASO vs Ctrl PBS	Hpgds
2Hit ASO vs Ctrl PBS	Tnip3
2Hit ASO vs Ctrl PBS	Gm31520
2Hit ASO vs Ctrl PBS	Srgap3
2Hit ASO vs Ctrl PBS	Gm9794
2Hit ASO vs Ctrl PBS	Ptpro
2Hit ASO vs Ctrl PBS	Irf5
2Hit ASO vs Ctrl PBS	Gkn3
2Hit ASO vs Ctrl PBS	Rassf4
2Hit ASO vs Ctrl PBS	Mthfd2
2Hit ASO vs Ctrl PBS	Emp1
2Hit ASO vs Ctrl PBS	Gm20619
2Hit ASO vs Ctrl PBS	Gm15987
2Hit ASO vs Ctrl PBS	9330179D12Rik
2Hit ASO vs Ctrl PBS	Clec12a
2Hit ASO vs Ctrl PBS	Adamts9
2Hit ASO vs Ctrl PBS	Suclg2
2Hit ASO vs Ctrl PBS	Ptpn6
2Hit ASO vs Ctrl PBS	Gxylt2
2Hit ASO vs Ctrl PBS	Cdca3
2Hit ASO vs Ctrl PBS	Lag3
2Hit ASO vs Ctrl PBS	Pianp
2Hit ASO vs Ctrl PBS	Rps27a-ps3
2Hit ASO vs Ctrl PBS	BC048679
2Hit ASO vs Ctrl PBS	Nkg7
2Hit ASO vs Ctrl PBS	Vsig10l
2Hit ASO vs Ctrl PBS	Siglece
2Hit ASO vs Ctrl PBS	Tlnrd1
2Hit ASO vs Ctrl PBS	Apobr
2Hit ASO vs Ctrl PBS	Mybpc2
2Hit ASO vs Ctrl PBS	Gm5586
2Hit ASO vs Ctrl PBS	Rps13-ps2
2Hit ASO vs Ctrl PBS	Kcnc3
2Hit ASO vs Ctrl PBS	Cyb5r2
2Hit ASO vs Ctrl PBS	Gm44645
2Hit ASO vs Ctrl PBS	Gm45104
2Hit ASO vs Ctrl PBS	A830073O21Rik
2Hit ASO vs Ctrl PBS	Itgal
2Hit ASO vs Ctrl PBS	Pirb
2Hit ASO vs Ctrl PBS	Itgam
2Hit ASO vs Ctrl PBS	Pex11a
2Hit ASO vs Ctrl PBS	Gm44949
2Hit ASO vs Ctrl PBS	Pak1
2Hit ASO vs Ctrl PBS	Tnnt1
2Hit ASO vs Ctrl PBS	Rras2
2Hit ASO vs Ctrl PBS	Ndufs6b
2Hit ASO vs Ctrl PBS	Cd79a
2Hit ASO vs Ctrl PBS	Ucp2
2Hit ASO vs Ctrl PBS	Pou2f2
2Hit ASO vs Ctrl PBS	Cpxm2
2Hit ASO vs Ctrl PBS	P2ry6
2Hit ASO vs Ctrl PBS	Cd22
2Hit ASO vs Ctrl PBS	Adam12
2Hit ASO vs Ctrl PBS	Fxyd5
2Hit ASO vs Ctrl PBS	Zp2
2Hit ASO vs Ctrl PBS	Vwa3a
2Hit ASO vs Ctrl PBS	Siglech
2Hit ASO vs Ctrl PBS	Cdr2
2Hit ASO vs Ctrl PBS	Igsf6
2Hit ASO vs Ctrl PBS	Chp2
2Hit ASO vs Ctrl PBS	Prkcb
2Hit ASO vs Ctrl PBS	Gabrg3
2Hit ASO vs Ctrl PBS	Il21r
2Hit ASO vs Ctrl PBS	Gm5905
2Hit ASO vs Ctrl PBS	Irf7
2Hit ASO vs Ctrl PBS	Dusp8
2Hit ASO vs Ctrl PBS	Mzf1
2Hit ASO vs Ctrl PBS	C5ar1
2Hit ASO vs Ctrl PBS	Aqp11
2Hit ASO vs Ctrl PBS	Gm18194
2Hit ASO vs Ctrl PBS	Rinl
2Hit ASO vs Ctrl PBS	2310016G11Rik
2Hit ASO vs Ctrl PBS	Gm10175
2Hit ASO vs Ctrl PBS	5430431A17Rik
2Hit ASO vs Ctrl PBS	Gm2788
2Hit ASO vs Ctrl PBS	Gm15501
2Hit ASO vs Ctrl PBS	Kcnj14
2Hit ASO vs Ctrl PBS	Sptbn4
2Hit ASO vs Ctrl PBS	Gm57241
2Hit ASO vs Ctrl PBS	Scgb1c1
2Hit ASO vs Ctrl PBS	Coro1a
2Hit ASO vs Ctrl PBS	Sez6l2
2Hit ASO vs Ctrl PBS	Spn
2Hit ASO vs Ctrl PBS	Rpl14-ps1
2Hit ASO vs Ctrl PBS	Ssc5d
2Hit ASO vs Ctrl PBS	Tyrobp
2Hit ASO vs Ctrl PBS	Lair1
2Hit ASO vs Ctrl PBS	1500009L16Rik
2Hit ASO vs Ctrl PBS	Lyz2
2Hit ASO vs Ctrl PBS	Lyz1
2Hit ASO vs Ctrl PBS	Hey2
2Hit ASO vs Ctrl PBS	Hddc2
2Hit ASO vs Ctrl PBS	Pah
2Hit ASO vs Ctrl PBS	Mybpc1
2Hit ASO vs Ctrl PBS	Slc16a7
2Hit ASO vs Ctrl PBS	Avil
2Hit ASO vs Ctrl PBS	Armc2
2Hit ASO vs Ctrl PBS	B4galnt1
2Hit ASO vs Ctrl PBS	Pam16l
2Hit ASO vs Ctrl PBS	Lilrb4b
2Hit ASO vs Ctrl PBS	Lilrb4a
2Hit ASO vs Ctrl PBS	Dusp6
2Hit ASO vs Ctrl PBS	Csl
2Hit ASO vs Ctrl PBS	Gm40652
2Hit ASO vs Ctrl PBS	Otogl
2Hit ASO vs Ctrl PBS	Glipr1
2Hit ASO vs Ctrl PBS	Zc3h12d
2Hit ASO vs Ctrl PBS	Ust
2Hit ASO vs Ctrl PBS	Adamts14
2Hit ASO vs Ctrl PBS	Adgrg6
2Hit ASO vs Ctrl PBS	Rpl32l
2Hit ASO vs Ctrl PBS	Col6a2
2Hit ASO vs Ctrl PBS	Col6a1
2Hit ASO vs Ctrl PBS	Itgb2
2Hit ASO vs Ctrl PBS	Trpm2
2Hit ASO vs Ctrl PBS	Scml4
2Hit ASO vs Ctrl PBS	Gm36827
2Hit ASO vs Ctrl PBS	Gpx4-ps2
2Hit ASO vs Ctrl PBS	Gm10275
2Hit ASO vs Ctrl PBS	Rmst
2Hit ASO vs Ctrl PBS	Gm26740
2Hit ASO vs Ctrl PBS	Cfd
2Hit ASO vs Ctrl PBS	Gng7
2Hit ASO vs Ctrl PBS	Ipcef1
2Hit ASO vs Ctrl PBS	Gm15536
2Hit ASO vs Ctrl PBS	Fstl3
2Hit ASO vs Ctrl PBS	Arhgap45
2Hit ASO vs Ctrl PBS	Egr2
2Hit ASO vs Ctrl PBS	Gpm6a
2Hit ASO vs Ctrl PBS	Hpgd
2Hit ASO vs Ctrl PBS	Gm45540
2Hit ASO vs Ctrl PBS	Gm42031
2Hit ASO vs Ctrl PBS	Snx20
2Hit ASO vs Ctrl PBS	Gm7730
2Hit ASO vs Ctrl PBS	Sall1
2Hit ASO vs Ctrl PBS	Gm45163
2Hit ASO vs Ctrl PBS	Gm45293
2Hit ASO vs Ctrl PBS	Mmp2
2Hit ASO vs Ctrl PBS	Lpcat2
2Hit ASO vs Ctrl PBS	Cd209f
2Hit ASO vs Ctrl PBS	Cd209g
2Hit ASO vs Ctrl PBS	Adgrg5
2Hit ASO vs Ctrl PBS	Gpi-ps
2Hit ASO vs Ctrl PBS	Kcnk1
2Hit ASO vs Ctrl PBS	Col4a1
2Hit ASO vs Ctrl PBS	Col4a2
2Hit ASO vs Ctrl PBS	Rasd2
2Hit ASO vs Ctrl PBS	Nrg1
2Hit ASO vs Ctrl PBS	Pdgfrl
2Hit ASO vs Ctrl PBS	Crlf1
2Hit ASO vs Ctrl PBS	Lrrc25
2Hit ASO vs Ctrl PBS	Gdf15
2Hit ASO vs Ctrl PBS	Rps23rg1
2Hit ASO vs Ctrl PBS	Cotl1
2Hit ASO vs Ctrl PBS	Gm10614
2Hit ASO vs Ctrl PBS	Irf8
2Hit ASO vs Ctrl PBS	Gm26795
2Hit ASO vs Ctrl PBS	Hand2os1
2Hit ASO vs Ctrl PBS	Gm10644
2Hit ASO vs Ctrl PBS	Pgbd5
2Hit ASO vs Ctrl PBS	2310022B05Rik
2Hit ASO vs Ctrl PBS	Gm21399
2Hit ASO vs Ctrl PBS	Zfp612
2Hit ASO vs Ctrl PBS	Adcy7
2Hit ASO vs Ctrl PBS	Lgals3
2Hit ASO vs Ctrl PBS	Gm34589
2Hit ASO vs Ctrl PBS	Kctd12
2Hit ASO vs Ctrl PBS	Atp8a2
2Hit ASO vs Ctrl PBS	Tnfrsf19
2Hit ASO vs Ctrl PBS	Gm27010
2Hit ASO vs Ctrl PBS	Fzd3
2Hit ASO vs Ctrl PBS	Ephx2
2Hit ASO vs Ctrl PBS	Chrna2
2Hit ASO vs Ctrl PBS	Ptk2b
2Hit ASO vs Ctrl PBS	Gm10032
2Hit ASO vs Ctrl PBS	Gpr18
2Hit ASO vs Ctrl PBS	Loxl2
2Hit ASO vs Ctrl PBS	Egr3
2Hit ASO vs Ctrl PBS	Lgi3
2Hit ASO vs Ctrl PBS	Gng2
2Hit ASO vs Ctrl PBS	Lcp1
2Hit ASO vs Ctrl PBS	Lacc1
2Hit ASO vs Ctrl PBS	Vwa8
2Hit ASO vs Ctrl PBS	Gm30970
2Hit ASO vs Ctrl PBS	Diaph3
2Hit ASO vs Ctrl PBS	Tmem273
2Hit ASO vs Ctrl PBS	Arhgap22
2Hit ASO vs Ctrl PBS	Lrmda
2Hit ASO vs Ctrl PBS	Gdf10
2Hit ASO vs Ctrl PBS	Slc7a7
2Hit ASO vs Ctrl PBS	Mmp14
2Hit ASO vs Ctrl PBS	Opn4
2Hit ASO vs Ctrl PBS	Ripk3
2Hit ASO vs Ctrl PBS	Gm10076
2Hit ASO vs Ctrl PBS	Gm6055
2Hit ASO vs Ctrl PBS	Mhrt
2Hit ASO vs Ctrl PBS	Myh7
2Hit ASO vs Ctrl PBS	Gm31251
2Hit ASO vs Ctrl PBS	Opcml
2Hit ASO vs Ctrl PBS	Adamts8
2Hit ASO vs Ctrl PBS	Tlr9
2Hit ASO vs Ctrl PBS	Rpl10-ps3
2Hit ASO vs Ctrl PBS	Arhgap32
2Hit ASO vs Ctrl PBS	Gm10635
2Hit ASO vs Ctrl PBS	AI593442
2Hit ASO vs Ctrl PBS	Bcl2a1a
2Hit ASO vs Ctrl PBS	Bcl2a1b
2Hit ASO vs Ctrl PBS	9430062P05Rik
2Hit ASO vs Ctrl PBS	Slc9a9
2Hit ASO vs Ctrl PBS	Gm7808
2Hit ASO vs Ctrl PBS	Olfm2
2Hit ASO vs Ctrl PBS	S1pr2
2Hit ASO vs Ctrl PBS	Gm28979
2Hit ASO vs Ctrl PBS	Scn4b
2Hit ASO vs Ctrl PBS	Il10ra
2Hit ASO vs Ctrl PBS	Ryk
2Hit ASO vs Ctrl PBS	Kif23
2Hit ASO vs Ctrl PBS	Itga11
2Hit ASO vs Ctrl PBS	Megf11
2Hit ASO vs Ctrl PBS	Acp5
2Hit ASO vs Ctrl PBS	Cilp
2Hit ASO vs Ctrl PBS	Plekho2
2Hit ASO vs Ctrl PBS	Susd5
2Hit ASO vs Ctrl PBS	Cmtm8
2Hit ASO vs Ctrl PBS	Rps27rt
2Hit ASO vs Ctrl PBS	Ccnb2
2Hit ASO vs Ctrl PBS	Aldh1a2
2Hit ASO vs Ctrl PBS	Scn10a
2Hit ASO vs Ctrl PBS	Cx3cr1
2Hit ASO vs Ctrl PBS	Gm39465
2Hit ASO vs Ctrl PBS	Ano10
2Hit ASO vs Ctrl PBS	Myo5c
2Hit ASO vs Ctrl PBS	Xcr1
2Hit ASO vs Ctrl PBS	Cxcr6
2Hit ASO vs Ctrl PBS	Mmp13
2Hit ASO vs Ctrl PBS	Mmp3
2Hit ASO vs Ctrl PBS	Gm9385
2Hit ASO vs Ctrl PBS	AB124611
2Hit ASO vs Ctrl PBS	Gm19299
2Hit ASO vs Ctrl PBS	Plet1os
2Hit ASO vs Ctrl PBS	Gm40528
2Hit ASO vs Ctrl PBS	Gm46129
2Hit ASO vs Ctrl PBS	Slc22a13b
2Hit ASO vs Ctrl PBS	Drd2
2Hit ASO vs Ctrl PBS	Atp5l2-ps
2Hit ASO vs Ctrl PBS	Gm12338
2Hit ASO vs Ctrl PBS	Nlrp3
2Hit ASO vs Ctrl PBS	Gm12359
2Hit ASO vs Ctrl PBS	Unc13d
2Hit ASO vs Ctrl PBS	Gm10039
2Hit ASO vs Ctrl PBS	Fkbp10
2Hit ASO vs Ctrl PBS	Sh3pxd2b
2Hit ASO vs Ctrl PBS	Lcp2
2Hit ASO vs Ctrl PBS	Dock2
2Hit ASO vs Ctrl PBS	Mgat5b
2Hit ASO vs Ctrl PBS	Tnfrsf13b
2Hit ASO vs Ctrl PBS	Gabra1
2Hit ASO vs Ctrl PBS	Birc5
2Hit ASO vs Ctrl PBS	Socs3
2Hit ASO vs Ctrl PBS	Gm12167
2Hit ASO vs Ctrl PBS	Havcr2
2Hit ASO vs Ctrl PBS	Gm12174
2Hit ASO vs Ctrl PBS	Timd4
2Hit ASO vs Ctrl PBS	Gm12185
2Hit ASO vs Ctrl PBS	Or2v2
2Hit ASO vs Ctrl PBS	Or2y1g
2Hit ASO vs Ctrl PBS	Gm12191
2Hit ASO vs Ctrl PBS	Trpv2
2Hit ASO vs Ctrl PBS	Meox1
2Hit ASO vs Ctrl PBS	Adamts2
2Hit ASO vs Ctrl PBS	Myadml2os
2Hit ASO vs Ctrl PBS	Pik3r5
2Hit ASO vs Ctrl PBS	Cdk5r1
2Hit ASO vs Ctrl PBS	Ccl8
2Hit ASO vs Ctrl PBS	Tmem132e
2Hit ASO vs Ctrl PBS	Slc16a3
2Hit ASO vs Ctrl PBS	Unc45bos
2Hit ASO vs Ctrl PBS	Atp5pb-ps
2Hit ASO vs Ctrl PBS	Sparc
2Hit ASO vs Ctrl PBS	Gm12250
2Hit ASO vs Ctrl PBS	Gm11478
2Hit ASO vs Ctrl PBS	Milr1
2Hit ASO vs Ctrl PBS	Mgl2
2Hit ASO vs Ctrl PBS	Tspoap1
2Hit ASO vs Ctrl PBS	Smim36
2Hit ASO vs Ctrl PBS	Kcnj2
2Hit ASO vs Ctrl PBS	Gm11966
2Hit ASO vs Ctrl PBS	Sdk2
2Hit ASO vs Ctrl PBS	Sun3
2Hit ASO vs Ctrl PBS	Akt2-ps
2Hit ASO vs Ctrl PBS	Plek
2Hit ASO vs Ctrl PBS	Gm11539
2Hit ASO vs Ctrl PBS	Ccl5
2Hit ASO vs Ctrl PBS	Ccl3
2Hit ASO vs Ctrl PBS	Ccl4
2Hit ASO vs Ctrl PBS	Gm10435
2Hit ASO vs Ctrl PBS	Gas7
2Hit ASO vs Ctrl PBS	Ikzf1
2Hit ASO vs Ctrl PBS	Gm57367
2Hit ASO vs Ctrl PBS	Gm38534
2Hit ASO vs Ctrl PBS	Gm57410
2Hit ASO vs Ctrl PBS	Cd68
2Hit ASO vs Ctrl PBS	Arrb2
2Hit ASO vs Ctrl PBS	Actg1
2Hit ASO vs Ctrl PBS	Evi2a
2Hit ASO vs Ctrl PBS	Cxcl16
2Hit ASO vs Ctrl PBS	Lgals3bp
2Hit ASO vs Ctrl PBS	Cd300a
2Hit ASO vs Ctrl PBS	Cd300lb
2Hit ASO vs Ctrl PBS	Cd300ld
2Hit ASO vs Ctrl PBS	Cd300c2
2Hit ASO vs Ctrl PBS	Cd300e
2Hit ASO vs Ctrl PBS	Grin2c
2Hit ASO vs Ctrl PBS	Limd2
2Hit ASO vs Ctrl PBS	Cd79b
2Hit ASO vs Ctrl PBS	Scn4a
2Hit ASO vs Ctrl PBS	Epop
2Hit ASO vs Ctrl PBS	Epn3
2Hit ASO vs Ctrl PBS	Acsf2
2Hit ASO vs Ctrl PBS	Ccl11
2Hit ASO vs Ctrl PBS	Myo1g
2Hit ASO vs Ctrl PBS	Aoah
2Hit ASO vs Ctrl PBS	Naip5
2Hit ASO vs Ctrl PBS	Cd180
2Hit ASO vs Ctrl PBS	Fgd3
2Hit ASO vs Ctrl PBS	Ahrr
2Hit ASO vs Ctrl PBS	Mylk4
2Hit ASO vs Ctrl PBS	Tubb2b
2Hit ASO vs Ctrl PBS	Gm9616
2Hit ASO vs Ctrl PBS	Ly86
2Hit ASO vs Ctrl PBS	Gm31600
2Hit ASO vs Ctrl PBS	Gapt
2Hit ASO vs Ctrl PBS	Pfkp
2Hit ASO vs Ctrl PBS	Dok3
2Hit ASO vs Ctrl PBS	Vcan
2Hit ASO vs Ctrl PBS	Gm6416
2Hit ASO vs Ctrl PBS	Sv2c
2Hit ASO vs Ctrl PBS	Inhba
2Hit ASO vs Ctrl PBS	Amph
2Hit ASO vs Ctrl PBS	Fbp2
2Hit ASO vs Ctrl PBS	F13a1
2Hit ASO vs Ctrl PBS	Mctp1
2Hit ASO vs Ctrl PBS	Gm36703
2Hit ASO vs Ctrl PBS	Gm34084
2Hit ASO vs Ctrl PBS	E130119H09Rik
2Hit ASO vs Ctrl PBS	Eprn
2Hit ASO vs Ctrl PBS	Zfp459
2Hit ASO vs Ctrl PBS	Gm9625
2Hit ASO vs Ctrl PBS	Zfp934
2Hit ASO vs Ctrl PBS	Cox5b-ps
2Hit ASO vs Ctrl PBS	2010001K21Rik
2Hit ASO vs Ctrl PBS	Gm17193
2Hit ASO vs Ctrl PBS	Fos
2Hit ASO vs Ctrl PBS	Cox6c2
2Hit ASO vs Ctrl PBS	Ighg2c
2Hit ASO vs Ctrl PBS	Mdga2
2Hit ASO vs Ctrl PBS	Gm6863
2Hit ASO vs Ctrl PBS	Cdkl1
2Hit ASO vs Ctrl PBS	Pik3cg
2Hit ASO vs Ctrl PBS	Scin
2Hit ASO vs Ctrl PBS	Serpina3f
2Hit ASO vs Ctrl PBS	Smoc1
2Hit ASO vs Ctrl PBS	Gm5436
2Hit ASO vs Ctrl PBS	Pld4
2Hit ASO vs Ctrl PBS	Gpr132
2Hit ASO vs Ctrl PBS	Dio2
2Hit ASO vs Ctrl PBS	2310016D03Rik
2Hit ASO vs Ctrl PBS	Rsad2
2Hit ASO vs Ctrl PBS	Papln
2Hit ASO vs Ctrl PBS	Acot2
2Hit ASO vs Ctrl PBS	Acot1
2Hit ASO vs Ctrl PBS	Acot4
2Hit ASO vs Ctrl PBS	Gm8075
2Hit ASO vs Ctrl PBS	C7
2Hit ASO vs Ctrl PBS	Gm10250
2Hit ASO vs Ctrl PBS	Ptger4
2Hit ASO vs Ctrl PBS	Nckap1l
2Hit ASO vs Ctrl PBS	Pde1b
2Hit ASO vs Ctrl PBS	Fyb1
2Hit ASO vs Ctrl PBS	Sqle
2Hit ASO vs Ctrl PBS	Nfam1
2Hit ASO vs Ctrl PBS	Ttll1
2Hit ASO vs Ctrl PBS	Scube1
2Hit ASO vs Ctrl PBS	Shisal1
2Hit ASO vs Ctrl PBS	Adamts12
2Hit ASO vs Ctrl PBS	Sla
2Hit ASO vs Ctrl PBS	Gm37320
2Hit ASO vs Ctrl PBS	Basp1
2Hit ASO vs Ctrl PBS	Otulinl
2Hit ASO vs Ctrl PBS	Ndufb4c
2Hit ASO vs Ctrl PBS	Rpl31-ps8
2Hit ASO vs Ctrl PBS	Ly6c2
2Hit ASO vs Ctrl PBS	Slc38a2
2Hit ASO vs Ctrl PBS	Abra
2Hit ASO vs Ctrl PBS	Col14a1
2Hit ASO vs Ctrl PBS	Foxred2
2Hit ASO vs Ctrl PBS	Ncf4
2Hit ASO vs Ctrl PBS	1700088E04Rik
2Hit ASO vs Ctrl PBS	Grap2
2Hit ASO vs Ctrl PBS	Gm5805
2Hit ASO vs Ctrl PBS	Il2rb
2Hit ASO vs Ctrl PBS	Rac2
2Hit ASO vs Ctrl PBS	Gm56726
2Hit ASO vs Ctrl PBS	C1qtnf6
2Hit ASO vs Ctrl PBS	Pkhd1l1
2Hit ASO vs Ctrl PBS	Cyth4
2Hit ASO vs Ctrl PBS	Bin2
2Hit ASO vs Ctrl PBS	Cela1
2Hit ASO vs Ctrl PBS	Grhl2
2Hit ASO vs Ctrl PBS	Nr4a1
2Hit ASO vs Ctrl PBS	Espl1
2Hit ASO vs Ctrl PBS	Gm4544
2Hit ASO vs Ctrl PBS	Gm19522
2Hit ASO vs Ctrl PBS	Ndufs5-ps
2Hit ASO vs Ctrl PBS	Retnla
2Hit ASO vs Ctrl PBS	Runx1
2Hit ASO vs Ctrl PBS	Slc7a4
2Hit ASO vs Ctrl PBS	Alcam
2Hit ASO vs Ctrl PBS	Nfkbiz
2Hit ASO vs Ctrl PBS	Prodh
2Hit ASO vs Ctrl PBS	Samsn1
2Hit ASO vs Ctrl PBS	Nlrc3
2Hit ASO vs Ctrl PBS	NA
2Hit ASO vs Ctrl PBS	Abat
2Hit ASO vs Ctrl PBS	Adipoq
2Hit ASO vs Ctrl PBS	Masp1
2Hit ASO vs Ctrl PBS	Gm4524
2Hit ASO vs Ctrl PBS	Bdh1
2Hit ASO vs Ctrl PBS	Nrros
2Hit ASO vs Ctrl PBS	Sema5b
2Hit ASO vs Ctrl PBS	Gm5963
2Hit ASO vs Ctrl PBS	Hcls1
2Hit ASO vs Ctrl PBS	Comt
2Hit ASO vs Ctrl PBS	Gm32202
2Hit ASO vs Ctrl PBS	Prss30
2Hit ASO vs Ctrl PBS	Nrxn1
2Hit ASO vs Ctrl PBS	Ebi3
2Hit ASO vs Ctrl PBS	Dennd1c
2Hit ASO vs Ctrl PBS	Vav1
2Hit ASO vs Ctrl PBS	Gm36201
2Hit ASO vs Ctrl PBS	Dlgap1
2Hit ASO vs Ctrl PBS	Tagap
2Hit ASO vs Ctrl PBS	Ndc80
2Hit ASO vs Ctrl PBS	Fpr1
2Hit ASO vs Ctrl PBS	Fpr2
2Hit ASO vs Ctrl PBS	Zfp54
2Hit ASO vs Ctrl PBS	9330136K24Rik
2Hit ASO vs Ctrl PBS	Gm19689
2Hit ASO vs Ctrl PBS	Dnph1
2Hit ASO vs Ctrl PBS	Gnmt
2Hit ASO vs Ctrl PBS	Trp53cor1
2Hit ASO vs Ctrl PBS	Rasal3
2Hit ASO vs Ctrl PBS	Myo1f
2Hit ASO vs Ctrl PBS	Gm4707
2Hit ASO vs Ctrl PBS	Fndc1
2Hit ASO vs Ctrl PBS	Adgre1
2Hit ASO vs Ctrl PBS	Gm17276
2Hit ASO vs Ctrl PBS	9630028I04Rik
2Hit ASO vs Ctrl PBS	Tnfrsf12a
2Hit ASO vs Ctrl PBS	Hspa1l
2Hit ASO vs Ctrl PBS	Aif1
2Hit ASO vs Ctrl PBS	Lst1
2Hit ASO vs Ctrl PBS	T2
2Hit ASO vs Ctrl PBS	Gpr31c
2Hit ASO vs Ctrl PBS	Smim3
2Hit ASO vs Ctrl PBS	Gm7936
2Hit ASO vs Ctrl PBS	Brd8dc
2Hit ASO vs Ctrl PBS	Egr1
2Hit ASO vs Ctrl PBS	Cd14
2Hit ASO vs Ctrl PBS	Pcdhga1
2Hit ASO vs Ctrl PBS	Gm26672
2Hit ASO vs Ctrl PBS	Pcdhgc4
2Hit ASO vs Ctrl PBS	Impa2
2Hit ASO vs Ctrl PBS	Cidea
2Hit ASO vs Ctrl PBS	Pcdhgc5
2Hit ASO vs Ctrl PBS	Cd63-ps
2Hit ASO vs Ctrl PBS	Aqp4
2Hit ASO vs Ctrl PBS	Mir133a-1hg
2Hit ASO vs Ctrl PBS	Ctsw
2Hit ASO vs Ctrl PBS	Rpl9-ps6
2Hit ASO vs Ctrl PBS	Ch25h
2Hit ASO vs Ctrl PBS	Ifit1bl2
2Hit ASO vs Ctrl PBS	Blnk
2Hit ASO vs Ctrl PBS	Pik3ap1
2Hit ASO vs Ctrl PBS	Loxl4
2Hit ASO vs Ctrl PBS	Cd5
2Hit ASO vs Ctrl PBS	Slc15a3
2Hit ASO vs Ctrl PBS	Ms4a4b
2Hit ASO vs Ctrl PBS	Ms4a6c
2Hit ASO vs Ctrl PBS	Ms4a6d
2Hit ASO vs Ctrl PBS	Mpeg1
2Hit ASO vs Ctrl PBS	Lpxn
2Hit ASO vs Ctrl PBS	Psat1
2Hit ASO vs Ctrl PBS	Gcnt1
2Hit ASO vs Ctrl PBS	Ldhb-ps
2Hit ASO vs Ctrl PBS	Rbm20
2Hit ASO vs Ctrl PBS	Acy3
2Hit ASO vs Ctrl PBS	Cabp4
2Hit ASO vs Ctrl PBS	Tbc1d10c
2Hit ASO vs Ctrl PBS	Fermt3
2Hit ASO vs Ctrl PBS	Cpeb3
2Hit ASO vs Ctrl PBS	Gm50114
2Hit ASO vs Ctrl PBS	Gm56672
2Hit ASO vs Ctrl PBS	Hectd2os
2Hit ASO vs Ctrl PBS	Unc93b1
2Hit ASO vs Ctrl PBS	Pdzd7
2Hit ASO vs Ctrl PBS	Scd4
2Hit ASO vs Ctrl PBS	Ms4a14
2Hit ASO vs Ctrl PBS	Ms4a7
2Hit ASO vs Ctrl PBS	Neat1
2Hit ASO vs Ctrl PBS	mt-Rnr1
2Hit ASO vs Ctrl PBS	mt-Rnr2
2Hit ASO vs Ctrl PBS	mt-Tl1
2Hit ASO vs Ctrl PBS	mt-Ti
2Hit ASO vs Ctrl PBS	mt-Tw
2Hit ASO vs Ctrl PBS	mt-Co2
2Hit ASO vs Ctrl PBS	mt-Atp6
2Hit ASO vs Ctrl PBS	mt-Co3
2Hit ASO vs 2Hit PBS	Rab7b
2Hit ASO vs 2Hit PBS	Batf3
2Hit ASO vs 2Hit PBS	Neurl3
2Hit ASO vs 2Hit PBS	Sh2d1b1
2Hit ASO vs 2Hit PBS	Gm18666
2Hit ASO vs 2Hit PBS	Fcgr4
2Hit ASO vs 2Hit PBS	Fcgr3
2Hit ASO vs 2Hit PBS	Fcer1g
2Hit ASO vs 2Hit PBS	Ptprc
2Hit ASO vs 2Hit PBS	Cd48
2Hit ASO vs 2Hit PBS	Slamf9
2Hit ASO vs 2Hit PBS	Igsf9
2Hit ASO vs 2Hit PBS	Cd84
2Hit ASO vs 2Hit PBS	Arhgap30
2Hit ASO vs 2Hit PBS	Tlr5
2Hit ASO vs 2Hit PBS	B3gnt7
2Hit ASO vs 2Hit PBS	Gm30307
2Hit ASO vs 2Hit PBS	Nuak2
2Hit ASO vs 2Hit PBS	Creg2
2Hit ASO vs 2Hit PBS	Hck
2Hit ASO vs 2Hit PBS	Spi1
2Hit ASO vs 2Hit PBS	B2m
2Hit ASO vs 2Hit PBS	Apbb1ip
2Hit ASO vs 2Hit PBS	Pltp
2Hit ASO vs 2Hit PBS	Slc13a3
2Hit ASO vs 2Hit PBS	Prex1
2Hit ASO vs 2Hit PBS	Cass4
2Hit ASO vs 2Hit PBS	Zbp1
2Hit ASO vs 2Hit PBS	Gatm
2Hit ASO vs 2Hit PBS	Ptprj
2Hit ASO vs 2Hit PBS	Psd4
2Hit ASO vs 2Hit PBS	Rasgrp1
2Hit ASO vs 2Hit PBS	Atp8b4
2Hit ASO vs 2Hit PBS	Tmem29
2Hit ASO vs 2Hit PBS	Tlr13
2Hit ASO vs 2Hit PBS	Gm6377
2Hit ASO vs 2Hit PBS	Arhgap4
2Hit ASO vs 2Hit PBS	Gja6
2Hit ASO vs 2Hit PBS	Was
2Hit ASO vs 2Hit PBS	Radx
2Hit ASO vs 2Hit PBS	Cfp
2Hit ASO vs 2Hit PBS	Tlr2
2Hit ASO vs 2Hit PBS	Fcrl2
2Hit ASO vs 2Hit PBS	Fcrl5
2Hit ASO vs 2Hit PBS	Hmgcs2
2Hit ASO vs 2Hit PBS	Sema4a
2Hit ASO vs 2Hit PBS	Cd53
2Hit ASO vs 2Hit PBS	Fndc7
2Hit ASO vs 2Hit PBS	Mcub
2Hit ASO vs 2Hit PBS	Ctss
2Hit ASO vs 2Hit PBS	I830077J02Rik
2Hit ASO vs 2Hit PBS	Laptm5
2Hit ASO vs 2Hit PBS	Themis2
2Hit ASO vs 2Hit PBS	Kcnab2
2Hit ASO vs 2Hit PBS	Cd52
2Hit ASO vs 2Hit PBS	Sh3bgrl3
2Hit ASO vs 2Hit PBS	Plk3
2Hit ASO vs 2Hit PBS	C1qb
2Hit ASO vs 2Hit PBS	C1qc
2Hit ASO vs 2Hit PBS	C1qa
2Hit ASO vs 2Hit PBS	Isg15
2Hit ASO vs 2Hit PBS	Cd72
2Hit ASO vs 2Hit PBS	Pla2g2d
2Hit ASO vs 2Hit PBS	Alox5ap
2Hit ASO vs 2Hit PBS	Stap1
2Hit ASO vs 2Hit PBS	Tlr1
2Hit ASO vs 2Hit PBS	Lat2
2Hit ASO vs 2Hit PBS	Ccl24
2Hit ASO vs 2Hit PBS	Oas3
2Hit ASO vs 2Hit PBS	Gm30866
2Hit ASO vs 2Hit PBS	Pilra
2Hit ASO vs 2Hit PBS	Oasl1
2Hit ASO vs 2Hit PBS	Selplg
2Hit ASO vs 2Hit PBS	C3ar1
2Hit ASO vs 2Hit PBS	Clec4a1
2Hit ASO vs 2Hit PBS	Clec4a3
2Hit ASO vs 2Hit PBS	Clec4b1
2Hit ASO vs 2Hit PBS	Clec4a2
2Hit ASO vs 2Hit PBS	Clec4n
2Hit ASO vs 2Hit PBS	Cd163
2Hit ASO vs 2Hit PBS	Irag2
2Hit ASO vs 2Hit PBS	Cd207
2Hit ASO vs 2Hit PBS	Klra2
2Hit ASO vs 2Hit PBS	Hpgds
2Hit ASO vs 2Hit PBS	Irf5
2Hit ASO vs 2Hit PBS	Usp18
2Hit ASO vs 2Hit PBS	Gm15987
2Hit ASO vs 2Hit PBS	9330179D12Rik
2Hit ASO vs 2Hit PBS	Clec12a
2Hit ASO vs 2Hit PBS	Suclg2
2Hit ASO vs 2Hit PBS	Fancd2
2Hit ASO vs 2Hit PBS	Gm56974
2Hit ASO vs 2Hit PBS	Ptpn6
2Hit ASO vs 2Hit PBS	Siglece
2Hit ASO vs 2Hit PBS	Apobr
2Hit ASO vs 2Hit PBS	Ctsc
2Hit ASO vs 2Hit PBS	Itgal
2Hit ASO vs 2Hit PBS	Pirb
2Hit ASO vs 2Hit PBS	Pira12
2Hit ASO vs 2Hit PBS	Itgam
2Hit ASO vs 2Hit PBS	Gm15931
2Hit ASO vs 2Hit PBS	Rgs10
2Hit ASO vs 2Hit PBS	Pou2f2
2Hit ASO vs 2Hit PBS	P2ry6
2Hit ASO vs 2Hit PBS	Mag
2Hit ASO vs 2Hit PBS	Siglech
2Hit ASO vs 2Hit PBS	Prkcb
2Hit ASO vs 2Hit PBS	Irf7
2Hit ASO vs 2Hit PBS	C5ar1
2Hit ASO vs 2Hit PBS	Rinl
2Hit ASO vs 2Hit PBS	Emp3
2Hit ASO vs 2Hit PBS	Coro1a
2Hit ASO vs 2Hit PBS	Spn
2Hit ASO vs 2Hit PBS	Tyrobp
2Hit ASO vs 2Hit PBS	Lair1
2Hit ASO vs 2Hit PBS	Lyz2
2Hit ASO vs 2Hit PBS	Lyz1
2Hit ASO vs 2Hit PBS	Lilrb4b
2Hit ASO vs 2Hit PBS	Lilrb4a
2Hit ASO vs 2Hit PBS	Glipr1
2Hit ASO vs 2Hit PBS	Zc3h12d
2Hit ASO vs 2Hit PBS	Adgrg6
2Hit ASO vs 2Hit PBS	Itgb2
2Hit ASO vs 2Hit PBS	Gm26740
2Hit ASO vs 2Hit PBS	Ipcef1
2Hit ASO vs 2Hit PBS	Gm5420
2Hit ASO vs 2Hit PBS	Snx20
2Hit ASO vs 2Hit PBS	Lpcat2
2Hit ASO vs 2Hit PBS	Lrrc25
2Hit ASO vs 2Hit PBS	Bst2
2Hit ASO vs 2Hit PBS	Cotl1
2Hit ASO vs 2Hit PBS	Hand2os1
2Hit ASO vs 2Hit PBS	Lgals3
2Hit ASO vs 2Hit PBS	Gpr18
2Hit ASO vs 2Hit PBS	Lcp1
2Hit ASO vs 2Hit PBS	Lacc1
2Hit ASO vs 2Hit PBS	Arhgap22
2Hit ASO vs 2Hit PBS	Mhrt
2Hit ASO vs 2Hit PBS	Gm10635
2Hit ASO vs 2Hit PBS	Bcl2a1a
2Hit ASO vs 2Hit PBS	Bcl2a1b
2Hit ASO vs 2Hit PBS	9430062P05Rik
2Hit ASO vs 2Hit PBS	Slc9a9
2Hit ASO vs 2Hit PBS	Il10ra
2Hit ASO vs 2Hit PBS	Ryk
2Hit ASO vs 2Hit PBS	Acp5
2Hit ASO vs 2Hit PBS	Ttc21a
2Hit ASO vs 2Hit PBS	AB124611
2Hit ASO vs 2Hit PBS	Gm19299
2Hit ASO vs 2Hit PBS	Tns4
2Hit ASO vs 2Hit PBS	Lcp2
2Hit ASO vs 2Hit PBS	Tnfrsf13b
2Hit ASO vs 2Hit PBS	Socs3
2Hit ASO vs 2Hit PBS	Havcr2
2Hit ASO vs 2Hit PBS	Pik3r5
2Hit ASO vs 2Hit PBS	Wfdc17
2Hit ASO vs 2Hit PBS	Milr1
2Hit ASO vs 2Hit PBS	Mgl2
2Hit ASO vs 2Hit PBS	Tspoap1
2Hit ASO vs 2Hit PBS	Nlrp1b
2Hit ASO vs 2Hit PBS	Plek
2Hit ASO vs 2Hit PBS	Ccl4
2Hit ASO vs 2Hit PBS	Gas7
2Hit ASO vs 2Hit PBS	Ikzf1
2Hit ASO vs 2Hit PBS	Cd68
2Hit ASO vs 2Hit PBS	Arrb2
2Hit ASO vs 2Hit PBS	Evi2a
2Hit ASO vs 2Hit PBS	Cxcl16
2Hit ASO vs 2Hit PBS	Cd300ld
2Hit ASO vs 2Hit PBS	Cd300c2
2Hit ASO vs 2Hit PBS	Cd300ld5
2Hit ASO vs 2Hit PBS	Cd300ld3
2Hit ASO vs 2Hit PBS	Cd300e
2Hit ASO vs 2Hit PBS	Ccl2
2Hit ASO vs 2Hit PBS	Myo1g
2Hit ASO vs 2Hit PBS	Cd180
2Hit ASO vs 2Hit PBS	Fgd3
2Hit ASO vs 2Hit PBS	Ly86
2Hit ASO vs 2Hit PBS	Rgs14
2Hit ASO vs 2Hit PBS	Dok3
2Hit ASO vs 2Hit PBS	F13a1
2Hit ASO vs 2Hit PBS	Gm34084
2Hit ASO vs 2Hit PBS	Zfp459
2Hit ASO vs 2Hit PBS	Ighm
2Hit ASO vs 2Hit PBS	Mdga2
2Hit ASO vs 2Hit PBS	Pik3cg
2Hit ASO vs 2Hit PBS	Scin
2Hit ASO vs 2Hit PBS	Ifi27l2a
2Hit ASO vs 2Hit PBS	Pld4
2Hit ASO vs 2Hit PBS	Nckap1l
2Hit ASO vs 2Hit PBS	Fyb1
2Hit ASO vs 2Hit PBS	Basp1
2Hit ASO vs 2Hit PBS	Otulinl
2Hit ASO vs 2Hit PBS	Foxred2
2Hit ASO vs 2Hit PBS	Ncf4
2Hit ASO vs 2Hit PBS	C6
2Hit ASO vs 2Hit PBS	Rac2
2Hit ASO vs 2Hit PBS	Cyth4
2Hit ASO vs 2Hit PBS	Retnla
2Hit ASO vs 2Hit PBS	Nfkbiz
2Hit ASO vs 2Hit PBS	Nrros
2Hit ASO vs 2Hit PBS	Hcls1
2Hit ASO vs 2Hit PBS	Ebi3
2Hit ASO vs 2Hit PBS	Vav1
2Hit ASO vs 2Hit PBS	Gm36201
2Hit ASO vs 2Hit PBS	Fpr1
2Hit ASO vs 2Hit PBS	Fpr2
2Hit ASO vs 2Hit PBS	Rasal3
2Hit ASO vs 2Hit PBS	Myo1f
2Hit ASO vs 2Hit PBS	H2-K1
2Hit ASO vs 2Hit PBS	Adgre1
2Hit ASO vs 2Hit PBS	H2-D1
2Hit ASO vs 2Hit PBS	H2-Q4
2Hit ASO vs 2Hit PBS	H2-Q5
2Hit ASO vs 2Hit PBS	H2-Q6
2Hit ASO vs 2Hit PBS	H2-Q7
2Hit ASO vs 2Hit PBS	Aif1
2Hit ASO vs 2Hit PBS	Lst1
2Hit ASO vs 2Hit PBS	Gpr31c
2Hit ASO vs 2Hit PBS	Cd14
2Hit ASO vs 2Hit PBS	Gm26672
2Hit ASO vs 2Hit PBS	Pcdhgc5
2Hit ASO vs 2Hit PBS	Ifit3
2Hit ASO vs 2Hit PBS	Ifit1
2Hit ASO vs 2Hit PBS	Blnk
2Hit ASO vs 2Hit PBS	Pik3ap1
2Hit ASO vs 2Hit PBS	Slc15a3
2Hit ASO vs 2Hit PBS	Ms4a4a
2Hit ASO vs 2Hit PBS	Ms4a6d
2Hit ASO vs 2Hit PBS	Mpeg1
2Hit ASO vs 2Hit PBS	Lpxn
2Hit ASO vs 2Hit PBS	Rbm20
2Hit ASO vs 2Hit PBS	Cabp4
2Hit ASO vs 2Hit PBS	Unc93b1
2Hit ASO vs 2Hit PBS	Ms4a14
2Hit ASO vs 2Hit PBS	Ms4a7

## Sheet: diff_exp_genes_intersections
Intersection	Gene
2-hit-PBS vs. Ctrl PBS	Gm38372
2-hit-PBS vs. Ctrl PBS	Gm5561
2-hit-PBS vs. Ctrl PBS	Gm28439
2-hit-PBS vs. Ctrl PBS	Gm16565
2-hit-PBS vs. Ctrl PBS	Cd247
2-hit-PBS vs. Ctrl PBS	Gm5835
2-hit-PBS vs. Ctrl PBS	Dbi
2-hit-PBS vs. Ctrl PBS	Gm37509
2-hit-PBS vs. Ctrl PBS	Gm14017
2-hit-PBS vs. Ctrl PBS	Mrpl23-ps1
2-hit-PBS vs. Ctrl PBS	Usp50
2-hit-PBS vs. Ctrl PBS	Slc1a2
2-hit-PBS vs. Ctrl PBS	Gchfr
2-hit-PBS vs. Ctrl PBS	Inafm2
2-hit-PBS vs. Ctrl PBS	Gm54095
2-hit-PBS vs. Ctrl PBS	4631405J19Rik
2-hit-PBS vs. Ctrl PBS	Wt1
2-hit-PBS vs. Ctrl PBS	Cat
2-hit-PBS vs. Ctrl PBS	Rtl3
2-hit-PBS vs. Ctrl PBS	Ace2
2-hit-PBS vs. Ctrl PBS	Hspa9-ps1
2-hit-PBS vs. Ctrl PBS	Mlf1
2-hit-PBS vs. Ctrl PBS	Inka2
2-hit-PBS vs. Ctrl PBS	Cpt2
2-hit-PBS vs. Ctrl PBS	Rbp7
2-hit-PBS vs. Ctrl PBS	Decr1
2-hit-PBS vs. Ctrl PBS	Ccl21a
2-hit-PBS vs. Ctrl PBS	Alpl
2-hit-PBS vs. Ctrl PBS	Gm10086
2-hit-PBS vs. Ctrl PBS	Gm43598
2-hit-PBS vs. Ctrl PBS	Gm6560
2-hit-PBS vs. Ctrl PBS	Dpp6
2-hit-PBS vs. Ctrl PBS	Gm2861
2-hit-PBS vs. Ctrl PBS	Fndc4
2-hit-PBS vs. Ctrl PBS	Gpat3
2-hit-PBS vs. Ctrl PBS	Cgref1
2-hit-PBS vs. Ctrl PBS	Ndufa12-ps
2-hit-PBS vs. Ctrl PBS	Retsat
2-hit-PBS vs. Ctrl PBS	Aqp1
2-hit-PBS vs. Ctrl PBS	Tpt1-ps3
2-hit-PBS vs. Ctrl PBS	Gm10443
2-hit-PBS vs. Ctrl PBS	Lpcat3
2-hit-PBS vs. Ctrl PBS	Gm3375
2-hit-PBS vs. Ctrl PBS	Pycard
2-hit-PBS vs. Ctrl PBS	Gm4366
2-hit-PBS vs. Ctrl PBS	Xylt1
2-hit-PBS vs. Ctrl PBS	Gm9905
2-hit-PBS vs. Ctrl PBS	A930016O22Rik
2-hit-PBS vs. Ctrl PBS	Folr2
2-hit-PBS vs. Ctrl PBS	Slc17a7
2-hit-PBS vs. Ctrl PBS	Gm5425
2-hit-PBS vs. Ctrl PBS	Arhgap9
2-hit-PBS vs. Ctrl PBS	Gm5421
2-hit-PBS vs. Ctrl PBS	Gm6419
2-hit-PBS vs. Ctrl PBS	Agpat3
2-hit-PBS vs. Ctrl PBS	Gm5781
2-hit-PBS vs. Ctrl PBS	Gm10073
2-hit-PBS vs. Ctrl PBS	Has3
2-hit-PBS vs. Ctrl PBS	Rps18-ps3
2-hit-PBS vs. Ctrl PBS	Rps26-ps1
2-hit-PBS vs. Ctrl PBS	Gm45853
2-hit-PBS vs. Ctrl PBS	Ppp1r3b
2-hit-PBS vs. Ctrl PBS	Gm16192
2-hit-PBS vs. Ctrl PBS	Snai3
2-hit-PBS vs. Ctrl PBS	Gm56843
2-hit-PBS vs. Ctrl PBS	Gm35857
2-hit-PBS vs. Ctrl PBS	Misp3
2-hit-PBS vs. Ctrl PBS	Fbxo16
2-hit-PBS vs. Ctrl PBS	Gm8113
2-hit-PBS vs. Ctrl PBS	Adamts15
2-hit-PBS vs. Ctrl PBS	Fez1
2-hit-PBS vs. Ctrl PBS	Gm10177
2-hit-PBS vs. Ctrl PBS	Me1
2-hit-PBS vs. Ctrl PBS	Gm6581
2-hit-PBS vs. Ctrl PBS	Slc25a20
2-hit-PBS vs. Ctrl PBS	Pnmt
2-hit-PBS vs. Ctrl PBS	Gm45605
2-hit-PBS vs. Ctrl PBS	Psmc3ip
2-hit-PBS vs. Ctrl PBS	Btnl9
2-hit-PBS vs. Ctrl PBS	Zfp454
2-hit-PBS vs. Ctrl PBS	Gm12251
2-hit-PBS vs. Ctrl PBS	Map2k6
2-hit-PBS vs. Ctrl PBS	Upp1
2-hit-PBS vs. Ctrl PBS	Gm12279
2-hit-PBS vs. Ctrl PBS	A930037H05Rik
2-hit-PBS vs. Ctrl PBS	Fam169a
2-hit-PBS vs. Ctrl PBS	Ell2
2-hit-PBS vs. Ctrl PBS	Rps3a3
2-hit-PBS vs. Ctrl PBS	Gm47381
2-hit-PBS vs. Ctrl PBS	AK157302
2-hit-PBS vs. Ctrl PBS	Rps18-ps5
2-hit-PBS vs. Ctrl PBS	Egln3
2-hit-PBS vs. Ctrl PBS	Vipr2
2-hit-PBS vs. Ctrl PBS	Tiaf2
2-hit-PBS vs. Ctrl PBS	Klhl38
2-hit-PBS vs. Ctrl PBS	A930017M01Rik
2-hit-PBS vs. Ctrl PBS	Retnlg
2-hit-PBS vs. Ctrl PBS	Gm9843
2-hit-PBS vs. Ctrl PBS	Map3k7cl
2-hit-PBS vs. Ctrl PBS	Tfrc
2-hit-PBS vs. Ctrl PBS	Dynlt1b
2-hit-PBS vs. Ctrl PBS	Slc22a3
2-hit-PBS vs. Ctrl PBS	Oaz1-ps
2-hit-PBS vs. Ctrl PBS	Smad7
2-hit-PBS vs. Ctrl PBS	Grk5
2-hit-PBS vs. Ctrl PBS	Ifit1bl1
2-hit-PBS vs. Ctrl PBS	Pgam1
2-hit-PBS vs. Ctrl PBS	Gm50194
2-hit-PBS vs. Ctrl PBS	Gm6807
2-hit-PBS vs. Ctrl PBS & 2-hit-ASO vs. Ctrl PBS	Gm19503
2-hit-PBS vs. Ctrl PBS & 2-hit-ASO vs. Ctrl PBS	Kif28
2-hit-PBS vs. Ctrl PBS & 2-hit-ASO vs. Ctrl PBS	Rpl35a-ps2
2-hit-PBS vs. Ctrl PBS & 2-hit-ASO vs. Ctrl PBS	Gm8451
2-hit-PBS vs. Ctrl PBS & 2-hit-ASO vs. Ctrl PBS	Gm28438
2-hit-PBS vs. Ctrl PBS & 2-hit-ASO vs. Ctrl PBS	Gm28437
2-hit-PBS vs. Ctrl PBS & 2-hit-ASO vs. Ctrl PBS	Atp6-ps
2-hit-PBS vs. Ctrl PBS & 2-hit-ASO vs. Ctrl PBS	Col6a3
2-hit-PBS vs. Ctrl PBS & 2-hit-ASO vs. Ctrl PBS	Gm37062
2-hit-PBS vs. Ctrl PBS & 2-hit-ASO vs. Ctrl PBS	Gm15427
2-hit-PBS vs. Ctrl PBS & 2-hit-ASO vs. Ctrl PBS	Gm2962
2-hit-PBS vs. Ctrl PBS & 2-hit-ASO vs. Ctrl PBS	Rp1
2-hit-PBS vs. Ctrl PBS & 2-hit-ASO vs. Ctrl PBS	Gstp-ps
2-hit-PBS vs. Ctrl PBS & 2-hit-ASO vs. Ctrl PBS	Rpl10a-ps1
2-hit-PBS vs. Ctrl PBS & 2-hit-ASO vs. Ctrl PBS	Lad1
2-hit-PBS vs. Ctrl PBS & 2-hit-ASO vs. Ctrl PBS	Pdcd5-ps
2-hit-PBS vs. Ctrl PBS & 2-hit-ASO vs. Ctrl PBS	Gm14165
2-hit-PBS vs. Ctrl PBS & 2-hit-ASO vs. Ctrl PBS	Adamtsl2
2-hit-PBS vs. Ctrl PBS & 2-hit-ASO vs. Ctrl PBS	Gm13340
2-hit-PBS vs. Ctrl PBS & 2-hit-ASO vs. Ctrl PBS	Pde11a
2-hit-PBS vs. Ctrl PBS & 2-hit-ASO vs. Ctrl PBS	Prom2
2-hit-PBS vs. Ctrl PBS & 2-hit-ASO vs. Ctrl PBS	Gm14303
2-hit-PBS vs. Ctrl PBS & 2-hit-ASO vs. Ctrl PBS	Uqcrh-ps2
2-hit-PBS vs. Ctrl PBS & 2-hit-ASO vs. Ctrl PBS	Lypd6
2-hit-PBS vs. Ctrl PBS & 2-hit-ASO vs. Ctrl PBS	Edn3
2-hit-PBS vs. Ctrl PBS & 2-hit-ASO vs. Ctrl PBS	Rragb
2-hit-PBS vs. Ctrl PBS & 2-hit-ASO vs. Ctrl PBS	Gm14586
2-hit-PBS vs. Ctrl PBS & 2-hit-ASO vs. Ctrl PBS	Tceal8
2-hit-PBS vs. Ctrl PBS & 2-hit-ASO vs. Ctrl PBS	Gm14539
2-hit-PBS vs. Ctrl PBS & 2-hit-ASO vs. Ctrl PBS	Lrat
2-hit-PBS vs. Ctrl PBS & 2-hit-ASO vs. Ctrl PBS	Gm9790
2-hit-PBS vs. Ctrl PBS & 2-hit-ASO vs. Ctrl PBS	Gm10727
2-hit-PBS vs. Ctrl PBS & 2-hit-ASO vs. Ctrl PBS	Gm16685
2-hit-PBS vs. Ctrl PBS & 2-hit-ASO vs. Ctrl PBS	Igsf10
2-hit-PBS vs. Ctrl PBS & 2-hit-ASO vs. Ctrl PBS	Vmn2r3
2-hit-PBS vs. Ctrl PBS & 2-hit-ASO vs. Ctrl PBS	Gm10288
2-hit-PBS vs. Ctrl PBS & 2-hit-ASO vs. Ctrl PBS	Sprr1a
2-hit-PBS vs. Ctrl PBS & 2-hit-ASO vs. Ctrl PBS	Gm43712
2-hit-PBS vs. Ctrl PBS & 2-hit-ASO vs. Ctrl PBS	Serinc2
2-hit-PBS vs. Ctrl PBS & 2-hit-ASO vs. Ctrl PBS	Nkain1
2-hit-PBS vs. Ctrl PBS & 2-hit-ASO vs. Ctrl PBS	Prkcz
2-hit-PBS vs. Ctrl PBS & 2-hit-ASO vs. Ctrl PBS	Igsf21
2-hit-PBS vs. Ctrl PBS & 2-hit-ASO vs. Ctrl PBS	Svep1
2-hit-PBS vs. Ctrl PBS & 2-hit-ASO vs. Ctrl PBS	Uba52rt
2-hit-PBS vs. Ctrl PBS & 2-hit-ASO vs. Ctrl PBS	Gm12389
2-hit-PBS vs. Ctrl PBS & 2-hit-ASO vs. Ctrl PBS	Gm11839
2-hit-PBS vs. Ctrl PBS & 2-hit-ASO vs. Ctrl PBS	Col15a1
2-hit-PBS vs. Ctrl PBS & 2-hit-ASO vs. Ctrl PBS	Aldob
2-hit-PBS vs. Ctrl PBS & 2-hit-ASO vs. Ctrl PBS	Kcnq4
2-hit-PBS vs. Ctrl PBS & 2-hit-ASO vs. Ctrl PBS	Gm49891
2-hit-PBS vs. Ctrl PBS & 2-hit-ASO vs. Ctrl PBS	Gm15772
2-hit-PBS vs. Ctrl PBS & 2-hit-ASO vs. Ctrl PBS	Hsd17b11
2-hit-PBS vs. Ctrl PBS & 2-hit-ASO vs. Ctrl PBS	Gm6444
2-hit-PBS vs. Ctrl PBS & 2-hit-ASO vs. Ctrl PBS	Poln
2-hit-PBS vs. Ctrl PBS & 2-hit-ASO vs. Ctrl PBS	Rps16-ps2
2-hit-PBS vs. Ctrl PBS & 2-hit-ASO vs. Ctrl PBS	Gm10221
2-hit-PBS vs. Ctrl PBS & 2-hit-ASO vs. Ctrl PBS	Cldn15
2-hit-PBS vs. Ctrl PBS & 2-hit-ASO vs. Ctrl PBS	Serpine1
2-hit-PBS vs. Ctrl PBS & 2-hit-ASO vs. Ctrl PBS	Gm57266
2-hit-PBS vs. Ctrl PBS & 2-hit-ASO vs. Ctrl PBS	Rpl37rt
2-hit-PBS vs. Ctrl PBS & 2-hit-ASO vs. Ctrl PBS	Amtn
2-hit-PBS vs. Ctrl PBS & 2-hit-ASO vs. Ctrl PBS	Clcn1
2-hit-PBS vs. Ctrl PBS & 2-hit-ASO vs. Ctrl PBS	Dnah6
2-hit-PBS vs. Ctrl PBS & 2-hit-ASO vs. Ctrl PBS	Clec4f
2-hit-PBS vs. Ctrl PBS & 2-hit-ASO vs. Ctrl PBS	Plbd1
2-hit-PBS vs. Ctrl PBS & 2-hit-ASO vs. Ctrl PBS	Tnip3
2-hit-PBS vs. Ctrl PBS & 2-hit-ASO vs. Ctrl PBS	Gm9794
2-hit-PBS vs. Ctrl PBS & 2-hit-ASO vs. Ctrl PBS	Mthfd2
2-hit-PBS vs. Ctrl PBS & 2-hit-ASO vs. Ctrl PBS	Rps27a-ps3
2-hit-PBS vs. Ctrl PBS & 2-hit-ASO vs. Ctrl PBS	BC048679
2-hit-PBS vs. Ctrl PBS & 2-hit-ASO vs. Ctrl PBS	Gm5586
2-hit-PBS vs. Ctrl PBS & 2-hit-ASO vs. Ctrl PBS	Rps13-ps2
2-hit-PBS vs. Ctrl PBS & 2-hit-ASO vs. Ctrl PBS	Pex11a
2-hit-PBS vs. Ctrl PBS & 2-hit-ASO vs. Ctrl PBS	Gm44949
2-hit-PBS vs. Ctrl PBS & 2-hit-ASO vs. Ctrl PBS	Tnnt1
2-hit-PBS vs. Ctrl PBS & 2-hit-ASO vs. Ctrl PBS	Ndufs6b
2-hit-PBS vs. Ctrl PBS & 2-hit-ASO vs. Ctrl PBS	Cpxm2
2-hit-PBS vs. Ctrl PBS & 2-hit-ASO vs. Ctrl PBS	Vwa3a
2-hit-PBS vs. Ctrl PBS & 2-hit-ASO vs. Ctrl PBS	Gm5905
2-hit-PBS vs. Ctrl PBS & 2-hit-ASO vs. Ctrl PBS	Gm10175
2-hit-PBS vs. Ctrl PBS & 2-hit-ASO vs. Ctrl PBS	Scgb1c1
2-hit-PBS vs. Ctrl PBS & 2-hit-ASO vs. Ctrl PBS	Rpl14-ps1
2-hit-PBS vs. Ctrl PBS & 2-hit-ASO vs. Ctrl PBS	1500009L16Rik
2-hit-PBS vs. Ctrl PBS & 2-hit-ASO vs. Ctrl PBS	Hddc2
2-hit-PBS vs. Ctrl PBS & 2-hit-ASO vs. Ctrl PBS	Pah
2-hit-PBS vs. Ctrl PBS & 2-hit-ASO vs. Ctrl PBS	Slc16a7
2-hit-PBS vs. Ctrl PBS & 2-hit-ASO vs. Ctrl PBS	Avil
2-hit-PBS vs. Ctrl PBS & 2-hit-ASO vs. Ctrl PBS	Pam16l
2-hit-PBS vs. Ctrl PBS & 2-hit-ASO vs. Ctrl PBS	Csl
2-hit-PBS vs. Ctrl PBS & 2-hit-ASO vs. Ctrl PBS	Rpl32l
2-hit-PBS vs. Ctrl PBS & 2-hit-ASO vs. Ctrl PBS	Gpx4-ps2
2-hit-PBS vs. Ctrl PBS & 2-hit-ASO vs. Ctrl PBS	Gm7730
2-hit-PBS vs. Ctrl PBS & 2-hit-ASO vs. Ctrl PBS	Kcnk1
2-hit-PBS vs. Ctrl PBS & 2-hit-ASO vs. Ctrl PBS	Pdgfrl
2-hit-PBS vs. Ctrl PBS & 2-hit-ASO vs. Ctrl PBS	Gm21399
2-hit-PBS vs. Ctrl PBS & 2-hit-ASO vs. Ctrl PBS	Atp8a2
2-hit-PBS vs. Ctrl PBS & 2-hit-ASO vs. Ctrl PBS	Tnfrsf19
2-hit-PBS vs. Ctrl PBS & 2-hit-ASO vs. Ctrl PBS	Ephx2
2-hit-PBS vs. Ctrl PBS & 2-hit-ASO vs. Ctrl PBS	Lgi3
2-hit-PBS vs. Ctrl PBS & 2-hit-ASO vs. Ctrl PBS	Vwa8
2-hit-PBS vs. Ctrl PBS & 2-hit-ASO vs. Ctrl PBS	Gm30970
2-hit-PBS vs. Ctrl PBS & 2-hit-ASO vs. Ctrl PBS	Opn4
2-hit-PBS vs. Ctrl PBS & 2-hit-ASO vs. Ctrl PBS	Gm10076
2-hit-PBS vs. Ctrl PBS & 2-hit-ASO vs. Ctrl PBS	Rpl10-ps3
2-hit-PBS vs. Ctrl PBS & 2-hit-ASO vs. Ctrl PBS	AI593442
2-hit-PBS vs. Ctrl PBS & 2-hit-ASO vs. Ctrl PBS	Gm7808
2-hit-PBS vs. Ctrl PBS & 2-hit-ASO vs. Ctrl PBS	Olfm2
2-hit-PBS vs. Ctrl PBS & 2-hit-ASO vs. Ctrl PBS	Gm28979
2-hit-PBS vs. Ctrl PBS & 2-hit-ASO vs. Ctrl PBS	Megf11
2-hit-PBS vs. Ctrl PBS & 2-hit-ASO vs. Ctrl PBS	Cilp
2-hit-PBS vs. Ctrl PBS & 2-hit-ASO vs. Ctrl PBS	Aldh1a2
2-hit-PBS vs. Ctrl PBS & 2-hit-ASO vs. Ctrl PBS	Gm39465
2-hit-PBS vs. Ctrl PBS & 2-hit-ASO vs. Ctrl PBS	Gm9385
2-hit-PBS vs. Ctrl PBS & 2-hit-ASO vs. Ctrl PBS	Gm40528
2-hit-PBS vs. Ctrl PBS & 2-hit-ASO vs. Ctrl PBS	Atp5l2-ps
2-hit-PBS vs. Ctrl PBS & 2-hit-ASO vs. Ctrl PBS	Gm12338
2-hit-PBS vs. Ctrl PBS & 2-hit-ASO vs. Ctrl PBS	Gm10039
2-hit-PBS vs. Ctrl PBS & 2-hit-ASO vs. Ctrl PBS	Fkbp10
2-hit-PBS vs. Ctrl PBS & 2-hit-ASO vs. Ctrl PBS	Gabra1
2-hit-PBS vs. Ctrl PBS & 2-hit-ASO vs. Ctrl PBS	Gm12174
2-hit-PBS vs. Ctrl PBS & 2-hit-ASO vs. Ctrl PBS	Or2v2
2-hit-PBS vs. Ctrl PBS & 2-hit-ASO vs. Ctrl PBS	Gm12191
2-hit-PBS vs. Ctrl PBS & 2-hit-ASO vs. Ctrl PBS	Myadml2os
2-hit-PBS vs. Ctrl PBS & 2-hit-ASO vs. Ctrl PBS	Cdk5r1
2-hit-PBS vs. Ctrl PBS & 2-hit-ASO vs. Ctrl PBS	Tmem132e
2-hit-PBS vs. Ctrl PBS & 2-hit-ASO vs. Ctrl PBS	Atp5pb-ps
2-hit-PBS vs. Ctrl PBS & 2-hit-ASO vs. Ctrl PBS	Gm11478
2-hit-PBS vs. Ctrl PBS & 2-hit-ASO vs. Ctrl PBS	Gm11966
2-hit-PBS vs. Ctrl PBS & 2-hit-ASO vs. Ctrl PBS	Sdk2
2-hit-PBS vs. Ctrl PBS & 2-hit-ASO vs. Ctrl PBS	Grin2c
2-hit-PBS vs. Ctrl PBS & 2-hit-ASO vs. Ctrl PBS	Scn4a
2-hit-PBS vs. Ctrl PBS & 2-hit-ASO vs. Ctrl PBS	Epop
2-hit-PBS vs. Ctrl PBS & 2-hit-ASO vs. Ctrl PBS	Acsf2
2-hit-PBS vs. Ctrl PBS & 2-hit-ASO vs. Ctrl PBS	Naip5
2-hit-PBS vs. Ctrl PBS & 2-hit-ASO vs. Ctrl PBS	Ahrr
2-hit-PBS vs. Ctrl PBS & 2-hit-ASO vs. Ctrl PBS	Gm9616
2-hit-PBS vs. Ctrl PBS & 2-hit-ASO vs. Ctrl PBS	Pfkp
2-hit-PBS vs. Ctrl PBS & 2-hit-ASO vs. Ctrl PBS	Amph
2-hit-PBS vs. Ctrl PBS & 2-hit-ASO vs. Ctrl PBS	Fbp2
2-hit-PBS vs. Ctrl PBS & 2-hit-ASO vs. Ctrl PBS	E130119H09Rik
2-hit-PBS vs. Ctrl PBS & 2-hit-ASO vs. Ctrl PBS	Gm9625
2-hit-PBS vs. Ctrl PBS & 2-hit-ASO vs. Ctrl PBS	Cox5b-ps
2-hit-PBS vs. Ctrl PBS & 2-hit-ASO vs. Ctrl PBS	Cox6c2
2-hit-PBS vs. Ctrl PBS & 2-hit-ASO vs. Ctrl PBS	Ighg2c
2-hit-PBS vs. Ctrl PBS & 2-hit-ASO vs. Ctrl PBS	Gm5436
2-hit-PBS vs. Ctrl PBS & 2-hit-ASO vs. Ctrl PBS	Acot2
2-hit-PBS vs. Ctrl PBS & 2-hit-ASO vs. Ctrl PBS	Acot1
2-hit-PBS vs. Ctrl PBS & 2-hit-ASO vs. Ctrl PBS	Acot4
2-hit-PBS vs. Ctrl PBS & 2-hit-ASO vs. Ctrl PBS	Gm10250
2-hit-PBS vs. Ctrl PBS & 2-hit-ASO vs. Ctrl PBS	Ttll1
2-hit-PBS vs. Ctrl PBS & 2-hit-ASO vs. Ctrl PBS	Scube1
2-hit-PBS vs. Ctrl PBS & 2-hit-ASO vs. Ctrl PBS	Ndufb4c
2-hit-PBS vs. Ctrl PBS & 2-hit-ASO vs. Ctrl PBS	Rpl31-ps8
2-hit-PBS vs. Ctrl PBS & 2-hit-ASO vs. Ctrl PBS	Slc38a2
2-hit-PBS vs. Ctrl PBS & 2-hit-ASO vs. Ctrl PBS	Abra
2-hit-PBS vs. Ctrl PBS & 2-hit-ASO vs. Ctrl PBS	Gm5805
2-hit-PBS vs. Ctrl PBS & 2-hit-ASO vs. Ctrl PBS	Gm56726
2-hit-PBS vs. Ctrl PBS & 2-hit-ASO vs. Ctrl PBS	Gm4544
2-hit-PBS vs. Ctrl PBS & 2-hit-ASO vs. Ctrl PBS	Gm19522
2-hit-PBS vs. Ctrl PBS & 2-hit-ASO vs. Ctrl PBS	Ndufs5-ps
2-hit-PBS vs. Ctrl PBS & 2-hit-ASO vs. Ctrl PBS	Prodh
2-hit-PBS vs. Ctrl PBS & 2-hit-ASO vs. Ctrl PBS	NA
2-hit-PBS vs. Ctrl PBS & 2-hit-ASO vs. Ctrl PBS	Abat
2-hit-PBS vs. Ctrl PBS & 2-hit-ASO vs. Ctrl PBS	Masp1
2-hit-PBS vs. Ctrl PBS & 2-hit-ASO vs. Ctrl PBS	Bdh1
2-hit-PBS vs. Ctrl PBS & 2-hit-ASO vs. Ctrl PBS	Sema5b
2-hit-PBS vs. Ctrl PBS & 2-hit-ASO vs. Ctrl PBS	Gm5963
2-hit-PBS vs. Ctrl PBS & 2-hit-ASO vs. Ctrl PBS	Comt
2-hit-PBS vs. Ctrl PBS & 2-hit-ASO vs. Ctrl PBS	Dlgap1
2-hit-PBS vs. Ctrl PBS & 2-hit-ASO vs. Ctrl PBS	Zfp54
2-hit-PBS vs. Ctrl PBS & 2-hit-ASO vs. Ctrl PBS	Gm19689
2-hit-PBS vs. Ctrl PBS & 2-hit-ASO vs. Ctrl PBS	Dnph1
2-hit-PBS vs. Ctrl PBS & 2-hit-ASO vs. Ctrl PBS	Gnmt
2-hit-PBS vs. Ctrl PBS & 2-hit-ASO vs. Ctrl PBS	Gm4707
2-hit-PBS vs. Ctrl PBS & 2-hit-ASO vs. Ctrl PBS	Tnfrsf12a
2-hit-PBS vs. Ctrl PBS & 2-hit-ASO vs. Ctrl PBS	T2
2-hit-PBS vs. Ctrl PBS & 2-hit-ASO vs. Ctrl PBS	Gm7936
2-hit-PBS vs. Ctrl PBS & 2-hit-ASO vs. Ctrl PBS	Pcdhga1
2-hit-PBS vs. Ctrl PBS & 2-hit-ASO vs. Ctrl PBS	Impa2
2-hit-PBS vs. Ctrl PBS & 2-hit-ASO vs. Ctrl PBS	Cidea
2-hit-PBS vs. Ctrl PBS & 2-hit-ASO vs. Ctrl PBS	Mir133a-1hg
2-hit-PBS vs. Ctrl PBS & 2-hit-ASO vs. Ctrl PBS	Rpl9-ps6
2-hit-PBS vs. Ctrl PBS & 2-hit-ASO vs. Ctrl PBS	Ifit1bl2
2-hit-PBS vs. Ctrl PBS & 2-hit-ASO vs. Ctrl PBS	Psat1
2-hit-PBS vs. Ctrl PBS & 2-hit-ASO vs. Ctrl PBS	Ldhb-ps
2-hit-PBS vs. Ctrl PBS & 2-hit-ASO vs. Ctrl PBS	Gm50114
2-hit-PBS vs. Ctrl PBS & 2-hit-ASO vs. Ctrl PBS	Scd4
2-hit-PBS vs. Ctrl PBS & 2-hit-ASO vs. Ctrl PBS	Neat1
2-hit-PBS vs. Ctrl PBS & 2-hit-ASO vs. Ctrl PBS	mt-Rnr1
2-hit-PBS vs. Ctrl PBS & 2-hit-ASO vs. Ctrl PBS	mt-Ti
2-hit-PBS vs. Ctrl PBS & 2-hit-ASO vs. Ctrl PBS	mt-Co2
2-hit-PBS vs. Ctrl PBS & 2-hit-ASO vs. Ctrl PBS	mt-Atp6
2-hit-PBS vs. Ctrl PBS & 2-hit-ASO vs. Ctrl PBS	mt-Co3
2-hit-PBS vs. Ctrl PBS & Ctrl ASO vs. Ctrl PBS & 2-hit-ASO vs. 2-hit-PBS & 2-hit-ASO vs. Ctrl PBS	Hmgcs2
2-hit-PBS vs. Ctrl PBS & Ctrl ASO vs. Ctrl PBS & 2-hit-ASO vs. 2-hit-PBS & 2-hit-ASO vs. Ctrl PBS	Pla2g2d
2-hit-PBS vs. Ctrl PBS & Ctrl ASO vs. Ctrl PBS & 2-hit-ASO vs. 2-hit-PBS & 2-hit-ASO vs. Ctrl PBS	Ccl24
2-hit-PBS vs. Ctrl PBS & Ctrl ASO vs. Ctrl PBS & 2-hit-ASO vs. Ctrl PBS	Gm44645
2-hit-PBS vs. Ctrl PBS & Ctrl ASO vs. Ctrl PBS & 2-hit-ASO vs. Ctrl PBS	Chrna2
2-hit-PBS vs. Ctrl PBS & Ctrl ASO vs. Ctrl PBS & 2-hit-ASO vs. Ctrl PBS	Tmem273
2-hit-PBS vs. Ctrl PBS & Ctrl ASO vs. Ctrl PBS & 2-hit-ASO vs. Ctrl PBS	Scn4b
2-hit-PBS vs. Ctrl PBS & Ctrl ASO vs. Ctrl PBS & 2-hit-ASO vs. Ctrl PBS	Gm6863
2-hit-PBS vs. Ctrl PBS & Ctrl ASO vs. Ctrl PBS & 2-hit-ASO vs. Ctrl PBS	Nrxn1
2-hit-PBS vs. Ctrl PBS & 2-hit-ASO vs. 2-hit-PBS	Gm5420
2-hit-PBS vs. Ctrl PBS & 2-hit-ASO vs. 2-hit-PBS	H2-Q5
2-hit-PBS vs. Ctrl PBS & Ctrl ASO vs. Ctrl PBS & 2-hit-ASO vs. 2-hit-PBS	Wfdc17
Ctrl ASO vs. Ctrl PBS & 2-hit-ASO vs. Ctrl PBS	Ncf2
Ctrl ASO vs. Ctrl PBS & 2-hit-ASO vs. Ctrl PBS	Gpr52
Ctrl ASO vs. Ctrl PBS & 2-hit-ASO vs. Ctrl PBS	Slamf7
Ctrl ASO vs. Ctrl PBS & 2-hit-ASO vs. Ctrl PBS	Rgs1
Ctrl ASO vs. Ctrl PBS & 2-hit-ASO vs. Ctrl PBS	Ptpn7
Ctrl ASO vs. Ctrl PBS & 2-hit-ASO vs. Ctrl PBS	Cd244a
Ctrl ASO vs. Ctrl PBS & 2-hit-ASO vs. Ctrl PBS	Ly9
Ctrl ASO vs. Ctrl PBS & 2-hit-ASO vs. Ctrl PBS	Gm10521
Ctrl ASO vs. Ctrl PBS & 2-hit-ASO vs. Ctrl PBS	Sp140
Ctrl ASO vs. Ctrl PBS & 2-hit-ASO vs. Ctrl PBS	Slc2a6
Ctrl ASO vs. Ctrl PBS & 2-hit-ASO vs. Ctrl PBS	Fam107b
Ctrl ASO vs. Ctrl PBS & 2-hit-ASO vs. Ctrl PBS	Itga4
Ctrl ASO vs. Ctrl PBS & 2-hit-ASO vs. Ctrl PBS	Cd44
Ctrl ASO vs. Ctrl PBS & 2-hit-ASO vs. Ctrl PBS	Il1b
Ctrl ASO vs. Ctrl PBS & 2-hit-ASO vs. Ctrl PBS	Upp2
Ctrl ASO vs. Ctrl PBS & 2-hit-ASO vs. Ctrl PBS	Il1rn
Ctrl ASO vs. Ctrl PBS & 2-hit-ASO vs. Ctrl PBS	Sash3
Ctrl ASO vs. Ctrl PBS & 2-hit-ASO vs. Ctrl PBS	Gm15163
Ctrl ASO vs. Ctrl PBS & 2-hit-ASO vs. Ctrl PBS	Btk
Ctrl ASO vs. Ctrl PBS & 2-hit-ASO vs. Ctrl PBS	Cybb
Ctrl ASO vs. Ctrl PBS & 2-hit-ASO vs. Ctrl PBS	Sirpb1a
Ctrl ASO vs. Ctrl PBS & 2-hit-ASO vs. Ctrl PBS	Ptpn22
Ctrl ASO vs. Ctrl PBS & 2-hit-ASO vs. Ctrl PBS	Fcgr1
Ctrl ASO vs. Ctrl PBS & 2-hit-ASO vs. Ctrl PBS	Fgr
Ctrl ASO vs. Ctrl PBS & 2-hit-ASO vs. Ctrl PBS	Coro2a
Ctrl ASO vs. Ctrl PBS & 2-hit-ASO vs. Ctrl PBS	Sh3bp2
Ctrl ASO vs. Ctrl PBS & 2-hit-ASO vs. Ctrl PBS	Oas1a
Ctrl ASO vs. Ctrl PBS & 2-hit-ASO vs. Ctrl PBS	Nxpe5
Ctrl ASO vs. Ctrl PBS & 2-hit-ASO vs. Ctrl PBS	Ncf1
Ctrl ASO vs. Ctrl PBS & 2-hit-ASO vs. Ctrl PBS	Tmem176a
Ctrl ASO vs. Ctrl PBS & 2-hit-ASO vs. Ctrl PBS	Gm43952
Ctrl ASO vs. Ctrl PBS & 2-hit-ASO vs. Ctrl PBS	Fxyd5
Ctrl ASO vs. Ctrl PBS & 2-hit-ASO vs. Ctrl PBS	Igsf6
Ctrl ASO vs. Ctrl PBS & 2-hit-ASO vs. Ctrl PBS	Trpm2
Ctrl ASO vs. Ctrl PBS & 2-hit-ASO vs. Ctrl PBS	Hpgd
Ctrl ASO vs. Ctrl PBS & 2-hit-ASO vs. Ctrl PBS	Gm42031
Ctrl ASO vs. Ctrl PBS & 2-hit-ASO vs. Ctrl PBS	Cd209f
Ctrl ASO vs. Ctrl PBS & 2-hit-ASO vs. Ctrl PBS	Gng2
Ctrl ASO vs. Ctrl PBS & 2-hit-ASO vs. Ctrl PBS	Cx3cr1
Ctrl ASO vs. Ctrl PBS & 2-hit-ASO vs. Ctrl PBS	Xcr1
Ctrl ASO vs. Ctrl PBS & 2-hit-ASO vs. Ctrl PBS	Slc22a13b
Ctrl ASO vs. Ctrl PBS & 2-hit-ASO vs. Ctrl PBS	Timd4
Ctrl ASO vs. Ctrl PBS & 2-hit-ASO vs. Ctrl PBS	Or2y1g
Ctrl ASO vs. Ctrl PBS & 2-hit-ASO vs. Ctrl PBS	Ccl8
Ctrl ASO vs. Ctrl PBS & 2-hit-ASO vs. Ctrl PBS	Unc45bos
Ctrl ASO vs. Ctrl PBS & 2-hit-ASO vs. Ctrl PBS	Ccl3
Ctrl ASO vs. Ctrl PBS & 2-hit-ASO vs. Ctrl PBS	Cd300lb
Ctrl ASO vs. Ctrl PBS & 2-hit-ASO vs. Ctrl PBS	Cd79b
Ctrl ASO vs. Ctrl PBS & 2-hit-ASO vs. Ctrl PBS	Aoah
Ctrl ASO vs. Ctrl PBS & 2-hit-ASO vs. Ctrl PBS	Gm31600
Ctrl ASO vs. Ctrl PBS & 2-hit-ASO vs. Ctrl PBS	Gapt
Ctrl ASO vs. Ctrl PBS & 2-hit-ASO vs. Ctrl PBS	Gm17193
Ctrl ASO vs. Ctrl PBS & 2-hit-ASO vs. Ctrl PBS	Sqle
Ctrl ASO vs. Ctrl PBS & 2-hit-ASO vs. Ctrl PBS	Nfam1
Ctrl ASO vs. Ctrl PBS & 2-hit-ASO vs. Ctrl PBS	Ly6c2
Ctrl ASO vs. Ctrl PBS & 2-hit-ASO vs. Ctrl PBS	Col14a1
Ctrl ASO vs. Ctrl PBS & 2-hit-ASO vs. Ctrl PBS	Bin2
Ctrl ASO vs. Ctrl PBS & 2-hit-ASO vs. Ctrl PBS	Runx1
Ctrl ASO vs. Ctrl PBS & 2-hit-ASO vs. Ctrl PBS	Alcam
Ctrl ASO vs. Ctrl PBS & 2-hit-ASO vs. Ctrl PBS	Samsn1
Ctrl ASO vs. Ctrl PBS & 2-hit-ASO vs. Ctrl PBS	Tagap
Ctrl ASO vs. Ctrl PBS & 2-hit-ASO vs. Ctrl PBS	Ms4a6c
Ctrl ASO vs. Ctrl PBS & 2-hit-ASO vs. Ctrl PBS	Fermt3
Ctrl ASO vs. Ctrl PBS & 2-hit-ASO vs. 2-hit-PBS & 2-hit-ASO vs. Ctrl PBS	Rab7b
Ctrl ASO vs. Ctrl PBS & 2-hit-ASO vs. 2-hit-PBS & 2-hit-ASO vs. Ctrl PBS	Batf3
Ctrl ASO vs. Ctrl PBS & 2-hit-ASO vs. 2-hit-PBS & 2-hit-ASO vs. Ctrl PBS	Sh2d1b1
Ctrl ASO vs. Ctrl PBS & 2-hit-ASO vs. 2-hit-PBS & 2-hit-ASO vs. Ctrl PBS	Fcgr4
Ctrl ASO vs. Ctrl PBS & 2-hit-ASO vs. 2-hit-PBS & 2-hit-ASO vs. Ctrl PBS	Fcer1g
Ctrl ASO vs. Ctrl PBS & 2-hit-ASO vs. 2-hit-PBS & 2-hit-ASO vs. Ctrl PBS	Ptprc
Ctrl ASO vs. Ctrl PBS & 2-hit-ASO vs. 2-hit-PBS & 2-hit-ASO vs. Ctrl PBS	Cd48
Ctrl ASO vs. Ctrl PBS & 2-hit-ASO vs. 2-hit-PBS & 2-hit-ASO vs. Ctrl PBS	Slamf9
Ctrl ASO vs. Ctrl PBS & 2-hit-ASO vs. 2-hit-PBS & 2-hit-ASO vs. Ctrl PBS	Igsf9
Ctrl ASO vs. Ctrl PBS & 2-hit-ASO vs. 2-hit-PBS & 2-hit-ASO vs. Ctrl PBS	Cd84
Ctrl ASO vs. Ctrl PBS & 2-hit-ASO vs. 2-hit-PBS & 2-hit-ASO vs. Ctrl PBS	Arhgap30
Ctrl ASO vs. Ctrl PBS & 2-hit-ASO vs. 2-hit-PBS & 2-hit-ASO vs. Ctrl PBS	Hck
Ctrl ASO vs. Ctrl PBS & 2-hit-ASO vs. 2-hit-PBS & 2-hit-ASO vs. Ctrl PBS	Spi1
Ctrl ASO vs. Ctrl PBS & 2-hit-ASO vs. 2-hit-PBS & 2-hit-ASO vs. Ctrl PBS	Apbb1ip
Ctrl ASO vs. Ctrl PBS & 2-hit-ASO vs. 2-hit-PBS & 2-hit-ASO vs. Ctrl PBS	Slc13a3
Ctrl ASO vs. Ctrl PBS & 2-hit-ASO vs. 2-hit-PBS & 2-hit-ASO vs. Ctrl PBS	Cass4
Ctrl ASO vs. Ctrl PBS & 2-hit-ASO vs. 2-hit-PBS & 2-hit-ASO vs. Ctrl PBS	Gatm
Ctrl ASO vs. Ctrl PBS & 2-hit-ASO vs. 2-hit-PBS & 2-hit-ASO vs. Ctrl PBS	Ptprj
Ctrl ASO vs. Ctrl PBS & 2-hit-ASO vs. 2-hit-PBS & 2-hit-ASO vs. Ctrl PBS	Psd4
Ctrl ASO vs. Ctrl PBS & 2-hit-ASO vs. 2-hit-PBS & 2-hit-ASO vs. Ctrl PBS	Rasgrp1
Ctrl ASO vs. Ctrl PBS & 2-hit-ASO vs. 2-hit-PBS & 2-hit-ASO vs. Ctrl PBS	Atp8b4
Ctrl ASO vs. Ctrl PBS & 2-hit-ASO vs. 2-hit-PBS & 2-hit-ASO vs. Ctrl PBS	Tlr13
Ctrl ASO vs. Ctrl PBS & 2-hit-ASO vs. 2-hit-PBS & 2-hit-ASO vs. Ctrl PBS	Gm6377
Ctrl ASO vs. Ctrl PBS & 2-hit-ASO vs. 2-hit-PBS & 2-hit-ASO vs. Ctrl PBS	Arhgap4
Ctrl ASO vs. Ctrl PBS & 2-hit-ASO vs. 2-hit-PBS & 2-hit-ASO vs. Ctrl PBS	Was
Ctrl ASO vs. Ctrl PBS & 2-hit-ASO vs. 2-hit-PBS & 2-hit-ASO vs. Ctrl PBS	Radx
Ctrl ASO vs. Ctrl PBS & 2-hit-ASO vs. 2-hit-PBS & 2-hit-ASO vs. Ctrl PBS	Cfp
Ctrl ASO vs. Ctrl PBS & 2-hit-ASO vs. 2-hit-PBS & 2-hit-ASO vs. Ctrl PBS	Fcrl2
Ctrl ASO vs. Ctrl PBS & 2-hit-ASO vs. 2-hit-PBS & 2-hit-ASO vs. Ctrl PBS	Fcrl5
Ctrl ASO vs. Ctrl PBS & 2-hit-ASO vs. 2-hit-PBS & 2-hit-ASO vs. Ctrl PBS	Sema4a
Ctrl ASO vs. Ctrl PBS & 2-hit-ASO vs. 2-hit-PBS & 2-hit-ASO vs. Ctrl PBS	Cd53
Ctrl ASO vs. Ctrl PBS & 2-hit-ASO vs. 2-hit-PBS & 2-hit-ASO vs. Ctrl PBS	Ctss
Ctrl ASO vs. Ctrl PBS & 2-hit-ASO vs. 2-hit-PBS & 2-hit-ASO vs. Ctrl PBS	Laptm5
Ctrl ASO vs. Ctrl PBS & 2-hit-ASO vs. 2-hit-PBS & 2-hit-ASO vs. Ctrl PBS	Themis2
Ctrl ASO vs. Ctrl PBS & 2-hit-ASO vs. 2-hit-PBS & 2-hit-ASO vs. Ctrl PBS	Kcnab2
Ctrl ASO vs. Ctrl PBS & 2-hit-ASO vs. 2-hit-PBS & 2-hit-ASO vs. Ctrl PBS	Cd52
Ctrl ASO vs. Ctrl PBS & 2-hit-ASO vs. 2-hit-PBS & 2-hit-ASO vs. Ctrl PBS	C1qb
Ctrl ASO vs. Ctrl PBS & 2-hit-ASO vs. 2-hit-PBS & 2-hit-ASO vs. Ctrl PBS	C1qc
Ctrl ASO vs. Ctrl PBS & 2-hit-ASO vs. 2-hit-PBS & 2-hit-ASO vs. Ctrl PBS	C1qa
Ctrl ASO vs. Ctrl PBS & 2-hit-ASO vs. 2-hit-PBS & 2-hit-ASO vs. Ctrl PBS	Cd72
Ctrl ASO vs. Ctrl PBS & 2-hit-ASO vs. 2-hit-PBS & 2-hit-ASO vs. Ctrl PBS	Alox5ap
Ctrl ASO vs. Ctrl PBS & 2-hit-ASO vs. 2-hit-PBS & 2-hit-ASO vs. Ctrl PBS	Stap1
Ctrl ASO vs. Ctrl PBS & 2-hit-ASO vs. 2-hit-PBS & 2-hit-ASO vs. Ctrl PBS	Tlr1
Ctrl ASO vs. Ctrl PBS & 2-hit-ASO vs. 2-hit-PBS & 2-hit-ASO vs. Ctrl PBS	Lat2
Ctrl ASO vs. Ctrl PBS & 2-hit-ASO vs. 2-hit-PBS & 2-hit-ASO vs. Ctrl PBS	Oas3
Ctrl ASO vs. Ctrl PBS & 2-hit-ASO vs. 2-hit-PBS & 2-hit-ASO vs. Ctrl PBS	Pilra
Ctrl ASO vs. Ctrl PBS & 2-hit-ASO vs. 2-hit-PBS & 2-hit-ASO vs. Ctrl PBS	Selplg
Ctrl ASO vs. Ctrl PBS & 2-hit-ASO vs. 2-hit-PBS & 2-hit-ASO vs. Ctrl PBS	C3ar1
Ctrl ASO vs. Ctrl PBS & 2-hit-ASO vs. 2-hit-PBS & 2-hit-ASO vs. Ctrl PBS	Clec4a1
Ctrl ASO vs. Ctrl PBS & 2-hit-ASO vs. 2-hit-PBS & 2-hit-ASO vs. Ctrl PBS	Clec4a3
Ctrl ASO vs. Ctrl PBS & 2-hit-ASO vs. 2-hit-PBS & 2-hit-ASO vs. Ctrl PBS	Clec4b1
Ctrl ASO vs. Ctrl PBS & 2-hit-ASO vs. 2-hit-PBS & 2-hit-ASO vs. Ctrl PBS	Clec4a2
Ctrl ASO vs. Ctrl PBS & 2-hit-ASO vs. 2-hit-PBS & 2-hit-ASO vs. Ctrl PBS	Clec4n
Ctrl ASO vs. Ctrl PBS & 2-hit-ASO vs. 2-hit-PBS & 2-hit-ASO vs. Ctrl PBS	Cd163
Ctrl ASO vs. Ctrl PBS & 2-hit-ASO vs. 2-hit-PBS & 2-hit-ASO vs. Ctrl PBS	Irag2
Ctrl ASO vs. Ctrl PBS & 2-hit-ASO vs. 2-hit-PBS & 2-hit-ASO vs. Ctrl PBS	Cd207
Ctrl ASO vs. Ctrl PBS & 2-hit-ASO vs. 2-hit-PBS & 2-hit-ASO vs. Ctrl PBS	Klra2
Ctrl ASO vs. Ctrl PBS & 2-hit-ASO vs. 2-hit-PBS & 2-hit-ASO vs. Ctrl PBS	Hpgds
Ctrl ASO vs. Ctrl PBS & 2-hit-ASO vs. 2-hit-PBS & 2-hit-ASO vs. Ctrl PBS	Irf5
Ctrl ASO vs. Ctrl PBS & 2-hit-ASO vs. 2-hit-PBS & 2-hit-ASO vs. Ctrl PBS	Gm15987
Ctrl ASO vs. Ctrl PBS & 2-hit-ASO vs. 2-hit-PBS & 2-hit-ASO vs. Ctrl PBS	Clec12a
Ctrl ASO vs. Ctrl PBS & 2-hit-ASO vs. 2-hit-PBS & 2-hit-ASO vs. Ctrl PBS	Suclg2
Ctrl ASO vs. Ctrl PBS & 2-hit-ASO vs. 2-hit-PBS & 2-hit-ASO vs. Ctrl PBS	Ptpn6
Ctrl ASO vs. Ctrl PBS & 2-hit-ASO vs. 2-hit-PBS & 2-hit-ASO vs. Ctrl PBS	Siglece
Ctrl ASO vs. Ctrl PBS & 2-hit-ASO vs. 2-hit-PBS & 2-hit-ASO vs. Ctrl PBS	Apobr
Ctrl ASO vs. Ctrl PBS & 2-hit-ASO vs. 2-hit-PBS & 2-hit-ASO vs. Ctrl PBS	Itgal
Ctrl ASO vs. Ctrl PBS & 2-hit-ASO vs. 2-hit-PBS & 2-hit-ASO vs. Ctrl PBS	Pirb
Ctrl ASO vs. Ctrl PBS & 2-hit-ASO vs. 2-hit-PBS & 2-hit-ASO vs. Ctrl PBS	Itgam
Ctrl ASO vs. Ctrl PBS & 2-hit-ASO vs. 2-hit-PBS & 2-hit-ASO vs. Ctrl PBS	Pou2f2
Ctrl ASO vs. Ctrl PBS & 2-hit-ASO vs. 2-hit-PBS & 2-hit-ASO vs. Ctrl PBS	P2ry6
Ctrl ASO vs. Ctrl PBS & 2-hit-ASO vs. 2-hit-PBS & 2-hit-ASO vs. Ctrl PBS	Prkcb
Ctrl ASO vs. Ctrl PBS & 2-hit-ASO vs. 2-hit-PBS & 2-hit-ASO vs. Ctrl PBS	Irf7
Ctrl ASO vs. Ctrl PBS & 2-hit-ASO vs. 2-hit-PBS & 2-hit-ASO vs. Ctrl PBS	C5ar1
Ctrl ASO vs. Ctrl PBS & 2-hit-ASO vs. 2-hit-PBS & 2-hit-ASO vs. Ctrl PBS	Coro1a
Ctrl ASO vs. Ctrl PBS & 2-hit-ASO vs. 2-hit-PBS & 2-hit-ASO vs. Ctrl PBS	Spn
Ctrl ASO vs. Ctrl PBS & 2-hit-ASO vs. 2-hit-PBS & 2-hit-ASO vs. Ctrl PBS	Tyrobp
Ctrl ASO vs. Ctrl PBS & 2-hit-ASO vs. 2-hit-PBS & 2-hit-ASO vs. Ctrl PBS	Lair1
Ctrl ASO vs. Ctrl PBS & 2-hit-ASO vs. 2-hit-PBS & 2-hit-ASO vs. Ctrl PBS	Lyz2
Ctrl ASO vs. Ctrl PBS & 2-hit-ASO vs. 2-hit-PBS & 2-hit-ASO vs. Ctrl PBS	Lyz1
Ctrl ASO vs. Ctrl PBS & 2-hit-ASO vs. 2-hit-PBS & 2-hit-ASO vs. Ctrl PBS	Lilrb4b
Ctrl ASO vs. Ctrl PBS & 2-hit-ASO vs. 2-hit-PBS & 2-hit-ASO vs. Ctrl PBS	Lilrb4a
Ctrl ASO vs. Ctrl PBS & 2-hit-ASO vs. 2-hit-PBS & 2-hit-ASO vs. Ctrl PBS	Glipr1
Ctrl ASO vs. Ctrl PBS & 2-hit-ASO vs. 2-hit-PBS & 2-hit-ASO vs. Ctrl PBS	Zc3h12d
Ctrl ASO vs. Ctrl PBS & 2-hit-ASO vs. 2-hit-PBS & 2-hit-ASO vs. Ctrl PBS	Adgrg6
Ctrl ASO vs. Ctrl PBS & 2-hit-ASO vs. 2-hit-PBS & 2-hit-ASO vs. Ctrl PBS	Itgb2
Ctrl ASO vs. Ctrl PBS & 2-hit-ASO vs. 2-hit-PBS & 2-hit-ASO vs. Ctrl PBS	Gm26740
Ctrl ASO vs. Ctrl PBS & 2-hit-ASO vs. 2-hit-PBS & 2-hit-ASO vs. Ctrl PBS	Ipcef1
Ctrl ASO vs. Ctrl PBS & 2-hit-ASO vs. 2-hit-PBS & 2-hit-ASO vs. Ctrl PBS	Snx20
Ctrl ASO vs. Ctrl PBS & 2-hit-ASO vs. 2-hit-PBS & 2-hit-ASO vs. Ctrl PBS	Lpcat2
Ctrl ASO vs. Ctrl PBS & 2-hit-ASO vs. 2-hit-PBS & 2-hit-ASO vs. Ctrl PBS	Lrrc25
Ctrl ASO vs. Ctrl PBS & 2-hit-ASO vs. 2-hit-PBS & 2-hit-ASO vs. Ctrl PBS	Cotl1
Ctrl ASO vs. Ctrl PBS & 2-hit-ASO vs. 2-hit-PBS & 2-hit-ASO vs. Ctrl PBS	Hand2os1
Ctrl ASO vs. Ctrl PBS & 2-hit-ASO vs. 2-hit-PBS & 2-hit-ASO vs. Ctrl PBS	Lgals3
Ctrl ASO vs. Ctrl PBS & 2-hit-ASO vs. 2-hit-PBS & 2-hit-ASO vs. Ctrl PBS	Gpr18
Ctrl ASO vs. Ctrl PBS & 2-hit-ASO vs. 2-hit-PBS & 2-hit-ASO vs. Ctrl PBS	Lcp1
Ctrl ASO vs. Ctrl PBS & 2-hit-ASO vs. 2-hit-PBS & 2-hit-ASO vs. Ctrl PBS	Lacc1
Ctrl ASO vs. Ctrl PBS & 2-hit-ASO vs. 2-hit-PBS & 2-hit-ASO vs. Ctrl PBS	Bcl2a1a
Ctrl ASO vs. Ctrl PBS & 2-hit-ASO vs. 2-hit-PBS & 2-hit-ASO vs. Ctrl PBS	Slc9a9
Ctrl ASO vs. Ctrl PBS & 2-hit-ASO vs. 2-hit-PBS & 2-hit-ASO vs. Ctrl PBS	Il10ra
Ctrl ASO vs. Ctrl PBS & 2-hit-ASO vs. 2-hit-PBS & 2-hit-ASO vs. Ctrl PBS	Ryk
Ctrl ASO vs. Ctrl PBS & 2-hit-ASO vs. 2-hit-PBS & 2-hit-ASO vs. Ctrl PBS	Acp5
Ctrl ASO vs. Ctrl PBS & 2-hit-ASO vs. 2-hit-PBS & 2-hit-ASO vs. Ctrl PBS	AB124611
Ctrl ASO vs. Ctrl PBS & 2-hit-ASO vs. 2-hit-PBS & 2-hit-ASO vs. Ctrl PBS	Gm19299
Ctrl ASO vs. Ctrl PBS & 2-hit-ASO vs. 2-hit-PBS & 2-hit-ASO vs. Ctrl PBS	Lcp2
Ctrl ASO vs. Ctrl PBS & 2-hit-ASO vs. 2-hit-PBS & 2-hit-ASO vs. Ctrl PBS	Tnfrsf13b
Ctrl ASO vs. Ctrl PBS & 2-hit-ASO vs. 2-hit-PBS & 2-hit-ASO vs. Ctrl PBS	Havcr2
Ctrl ASO vs. Ctrl PBS & 2-hit-ASO vs. 2-hit-PBS & 2-hit-ASO vs. Ctrl PBS	Pik3r5
Ctrl ASO vs. Ctrl PBS & 2-hit-ASO vs. 2-hit-PBS & 2-hit-ASO vs. Ctrl PBS	Milr1
Ctrl ASO vs. Ctrl PBS & 2-hit-ASO vs. 2-hit-PBS & 2-hit-ASO vs. Ctrl PBS	Tspoap1
Ctrl ASO vs. Ctrl PBS & 2-hit-ASO vs. 2-hit-PBS & 2-hit-ASO vs. Ctrl PBS	Plek
Ctrl ASO vs. Ctrl PBS & 2-hit-ASO vs. 2-hit-PBS & 2-hit-ASO vs. Ctrl PBS	Gas7
Ctrl ASO vs. Ctrl PBS & 2-hit-ASO vs. 2-hit-PBS & 2-hit-ASO vs. Ctrl PBS	Ikzf1
Ctrl ASO vs. Ctrl PBS & 2-hit-ASO vs. 2-hit-PBS & 2-hit-ASO vs. Ctrl PBS	Cd68
Ctrl ASO vs. Ctrl PBS & 2-hit-ASO vs. 2-hit-PBS & 2-hit-ASO vs. Ctrl PBS	Arrb2
Ctrl ASO vs. Ctrl PBS & 2-hit-ASO vs. 2-hit-PBS & 2-hit-ASO vs. Ctrl PBS	Evi2a
Ctrl ASO vs. Ctrl PBS & 2-hit-ASO vs. 2-hit-PBS & 2-hit-ASO vs. Ctrl PBS	Cxcl16
Ctrl ASO vs. Ctrl PBS & 2-hit-ASO vs. 2-hit-PBS & 2-hit-ASO vs. Ctrl PBS	Cd300ld
Ctrl ASO vs. Ctrl PBS & 2-hit-ASO vs. 2-hit-PBS & 2-hit-ASO vs. Ctrl PBS	Cd300c2
Ctrl ASO vs. Ctrl PBS & 2-hit-ASO vs. 2-hit-PBS & 2-hit-ASO vs. Ctrl PBS	Cd300e
Ctrl ASO vs. Ctrl PBS & 2-hit-ASO vs. 2-hit-PBS & 2-hit-ASO vs. Ctrl PBS	Myo1g
Ctrl ASO vs. Ctrl PBS & 2-hit-ASO vs. 2-hit-PBS & 2-hit-ASO vs. Ctrl PBS	Cd180
Ctrl ASO vs. Ctrl PBS & 2-hit-ASO vs. 2-hit-PBS & 2-hit-ASO vs. Ctrl PBS	Fgd3
Ctrl ASO vs. Ctrl PBS & 2-hit-ASO vs. 2-hit-PBS & 2-hit-ASO vs. Ctrl PBS	Ly86
Ctrl ASO vs. Ctrl PBS & 2-hit-ASO vs. 2-hit-PBS & 2-hit-ASO vs. Ctrl PBS	F13a1
Ctrl ASO vs. Ctrl PBS & 2-hit-ASO vs. 2-hit-PBS & 2-hit-ASO vs. Ctrl PBS	Gm34084
Ctrl ASO vs. Ctrl PBS & 2-hit-ASO vs. 2-hit-PBS & 2-hit-ASO vs. Ctrl PBS	Zfp459
Ctrl ASO vs. Ctrl PBS & 2-hit-ASO vs. 2-hit-PBS & 2-hit-ASO vs. Ctrl PBS	Mdga2
Ctrl ASO vs. Ctrl PBS & 2-hit-ASO vs. 2-hit-PBS & 2-hit-ASO vs. Ctrl PBS	Pik3cg
Ctrl ASO vs. Ctrl PBS & 2-hit-ASO vs. 2-hit-PBS & 2-hit-ASO vs. Ctrl PBS	Scin
Ctrl ASO vs. Ctrl PBS & 2-hit-ASO vs. 2-hit-PBS & 2-hit-ASO vs. Ctrl PBS	Pld4
Ctrl ASO vs. Ctrl PBS & 2-hit-ASO vs. 2-hit-PBS & 2-hit-ASO vs. Ctrl PBS	Nckap1l
Ctrl ASO vs. Ctrl PBS & 2-hit-ASO vs. 2-hit-PBS & 2-hit-ASO vs. Ctrl PBS	Fyb1
Ctrl ASO vs. Ctrl PBS & 2-hit-ASO vs. 2-hit-PBS & 2-hit-ASO vs. Ctrl PBS	Basp1
Ctrl ASO vs. Ctrl PBS & 2-hit-ASO vs. 2-hit-PBS & 2-hit-ASO vs. Ctrl PBS	Otulinl
Ctrl ASO vs. Ctrl PBS & 2-hit-ASO vs. 2-hit-PBS & 2-hit-ASO vs. Ctrl PBS	Ncf4
Ctrl ASO vs. Ctrl PBS & 2-hit-ASO vs. 2-hit-PBS & 2-hit-ASO vs. Ctrl PBS	Rac2
Ctrl ASO vs. Ctrl PBS & 2-hit-ASO vs. 2-hit-PBS & 2-hit-ASO vs. Ctrl PBS	Cyth4
Ctrl ASO vs. Ctrl PBS & 2-hit-ASO vs. 2-hit-PBS & 2-hit-ASO vs. Ctrl PBS	Nfkbiz
Ctrl ASO vs. Ctrl PBS & 2-hit-ASO vs. 2-hit-PBS & 2-hit-ASO vs. Ctrl PBS	Nrros
Ctrl ASO vs. Ctrl PBS & 2-hit-ASO vs. 2-hit-PBS & 2-hit-ASO vs. Ctrl PBS	Hcls1
Ctrl ASO vs. Ctrl PBS & 2-hit-ASO vs. 2-hit-PBS & 2-hit-ASO vs. Ctrl PBS	Ebi3
Ctrl ASO vs. Ctrl PBS & 2-hit-ASO vs. 2-hit-PBS & 2-hit-ASO vs. Ctrl PBS	Vav1
Ctrl ASO vs. Ctrl PBS & 2-hit-ASO vs. 2-hit-PBS & 2-hit-ASO vs. Ctrl PBS	Fpr1
Ctrl ASO vs. Ctrl PBS & 2-hit-ASO vs. 2-hit-PBS & 2-hit-ASO vs. Ctrl PBS	Fpr2
Ctrl ASO vs. Ctrl PBS & 2-hit-ASO vs. 2-hit-PBS & 2-hit-ASO vs. Ctrl PBS	Myo1f
Ctrl ASO vs. Ctrl PBS & 2-hit-ASO vs. 2-hit-PBS & 2-hit-ASO vs. Ctrl PBS	Adgre1
Ctrl ASO vs. Ctrl PBS & 2-hit-ASO vs. 2-hit-PBS & 2-hit-ASO vs. Ctrl PBS	Aif1
Ctrl ASO vs. Ctrl PBS & 2-hit-ASO vs. 2-hit-PBS & 2-hit-ASO vs. Ctrl PBS	Lst1
Ctrl ASO vs. Ctrl PBS & 2-hit-ASO vs. 2-hit-PBS & 2-hit-ASO vs. Ctrl PBS	Gpr31c
Ctrl ASO vs. Ctrl PBS & 2-hit-ASO vs. 2-hit-PBS & 2-hit-ASO vs. Ctrl PBS	Cd14
Ctrl ASO vs. Ctrl PBS & 2-hit-ASO vs. 2-hit-PBS & 2-hit-ASO vs. Ctrl PBS	Blnk
Ctrl ASO vs. Ctrl PBS & 2-hit-ASO vs. 2-hit-PBS & 2-hit-ASO vs. Ctrl PBS	Pik3ap1
Ctrl ASO vs. Ctrl PBS & 2-hit-ASO vs. 2-hit-PBS & 2-hit-ASO vs. Ctrl PBS	Slc15a3
Ctrl ASO vs. Ctrl PBS & 2-hit-ASO vs. 2-hit-PBS & 2-hit-ASO vs. Ctrl PBS	Ms4a6d
Ctrl ASO vs. Ctrl PBS & 2-hit-ASO vs. 2-hit-PBS & 2-hit-ASO vs. Ctrl PBS	Mpeg1
Ctrl ASO vs. Ctrl PBS & 2-hit-ASO vs. 2-hit-PBS & 2-hit-ASO vs. Ctrl PBS	Lpxn
Ctrl ASO vs. Ctrl PBS & 2-hit-ASO vs. 2-hit-PBS & 2-hit-ASO vs. Ctrl PBS	Rbm20
Ctrl ASO vs. Ctrl PBS & 2-hit-ASO vs. 2-hit-PBS & 2-hit-ASO vs. Ctrl PBS	Cabp4
Ctrl ASO vs. Ctrl PBS & 2-hit-ASO vs. 2-hit-PBS & 2-hit-ASO vs. Ctrl PBS	Unc93b1
Ctrl ASO vs. Ctrl PBS & 2-hit-ASO vs. 2-hit-PBS & 2-hit-ASO vs. Ctrl PBS	Ms4a14
Ctrl ASO vs. Ctrl PBS & 2-hit-ASO vs. 2-hit-PBS & 2-hit-ASO vs. Ctrl PBS	Ms4a7
Ctrl ASO vs. Ctrl PBS	Gm28723
Ctrl ASO vs. Ctrl PBS	Fcgr2b
Ctrl ASO vs. Ctrl PBS	Cfh
Ctrl ASO vs. Ctrl PBS	Rgs18
Ctrl ASO vs. Ctrl PBS	Ugt1a7c
Ctrl ASO vs. Ctrl PBS	Gm10134
Ctrl ASO vs. Ctrl PBS	Dpp7
Ctrl ASO vs. Ctrl PBS	Lrrc55
Ctrl ASO vs. Ctrl PBS	Renbp
Ctrl ASO vs. Ctrl PBS	vs.ig4
Ctrl ASO vs. Ctrl PBS	Negr1
Ctrl ASO vs. Ctrl PBS	Mcoln2
Ctrl ASO vs. Ctrl PBS	Gm40124
Ctrl ASO vs. Ctrl PBS	Il6ra
Ctrl ASO vs. Ctrl PBS	A630031M04Rik
Ctrl ASO vs. Ctrl PBS	Dhcr24
Ctrl ASO vs. Ctrl PBS	Abcg3
Ctrl ASO vs. Ctrl PBS	Adgrd1
Ctrl ASO vs. Ctrl PBS	Pf4
Ctrl ASO vs. Ctrl PBS	Gm5560
Ctrl ASO vs. Ctrl PBS	Clec4d
Ctrl ASO vs. Ctrl PBS	Capg
Ctrl ASO vs. Ctrl PBS	Klra3
Ctrl ASO vs. Ctrl PBS	Arhgdib
Ctrl ASO vs. Ctrl PBS	Gm44751
Ctrl ASO vs. Ctrl PBS	Pira1
Ctrl ASO vs. Ctrl PBS	Pira2
Ctrl ASO vs. Ctrl PBS	Lilra6
Ctrl ASO vs. Ctrl PBS	Kcnn4
Ctrl ASO vs. Ctrl PBS	Gm45012
Ctrl ASO vs. Ctrl PBS	Adam8
Ctrl ASO vs. Ctrl PBS	Gmfg
Ctrl ASO vs. Ctrl PBS	Tspan32
Ctrl ASO vs. Ctrl PBS	Fabp7
Ctrl ASO vs. Ctrl PBS
Ctrl ASO vs. Ctrl PBS	Cdh1
Ctrl ASO vs. Ctrl PBS	Cd209b
Ctrl ASO vs. Ctrl PBS	Hmox1
Ctrl ASO vs. Ctrl PBS	Msr1
Ctrl ASO vs. Ctrl PBS	Cd209d
Ctrl ASO vs. Ctrl PBS	Phf11b
Ctrl ASO vs. Ctrl PBS	Bcl2a1d
Ctrl ASO vs. Ctrl PBS	Mmp12
Ctrl ASO vs. Ctrl PBS	Gm33302
Ctrl ASO vs. Ctrl PBS	Dhx58
Ctrl ASO vs. Ctrl PBS	Gfpt2
Ctrl ASO vs. Ctrl PBS	Tmem106a
Ctrl ASO vs. Ctrl PBS	Mpp3
Ctrl ASO vs. Ctrl PBS	Slfn2
Ctrl ASO vs. Ctrl PBS	AI662270
Ctrl ASO vs. Ctrl PBS	Ccl6
Ctrl ASO vs. Ctrl PBS	Mir142hg
Ctrl ASO vs. Ctrl PBS	Cd300ld4
Ctrl ASO vs. Ctrl PBS	Abcc3
Ctrl ASO vs. Ctrl PBS	Ccl7
Ctrl ASO vs. Ctrl PBS	Aurkb
Ctrl ASO vs. Ctrl PBS	Hexb
Ctrl ASO vs. Ctrl PBS	9330162012Rik
Ctrl ASO vs. Ctrl PBS	Serpinb9b
Ctrl ASO vs. Ctrl PBS	Rnf180
Ctrl ASO vs. Ctrl PBS	Emb
Ctrl ASO vs. Ctrl PBS	Gm36161
Ctrl ASO vs. Ctrl PBS	Anxa2r1
Ctrl ASO vs. Ctrl PBS	Gm6969
Ctrl ASO vs. Ctrl PBS	Gm4804
Ctrl ASO vs. Ctrl PBS	Sntb1
Ctrl ASO vs. Ctrl PBS	Fetub
Ctrl ASO vs. Ctrl PBS	2310015D24Rik
Ctrl ASO vs. Ctrl PBS	A530064D06Rik
Ctrl ASO vs. Ctrl PBS	Trem2
Ctrl ASO vs. Ctrl PBS	Pla2g7
Ctrl ASO vs. Ctrl PBS	Pmaip1
Ctrl ASO vs. Ctrl PBS	Lncbate10
Ctrl ASO vs. Ctrl PBS	Pyroxd2
Ctrl ASO vs. Ctrl PBS	Gda
Ctrl ASO vs. Ctrl PBS & 2-hit-ASO vs. 2-hit-PBS	Fcgr3
Ctrl ASO vs. Ctrl PBS & 2-hit-ASO vs. 2-hit-PBS	Gm30307
Ctrl ASO vs. Ctrl PBS & 2-hit-ASO vs. 2-hit-PBS	B2m
Ctrl ASO vs. Ctrl PBS & 2-hit-ASO vs. 2-hit-PBS	Zbp1
Ctrl ASO vs. Ctrl PBS & 2-hit-ASO vs. 2-hit-PBS	Tlr2
Ctrl ASO vs. Ctrl PBS & 2-hit-ASO vs. 2-hit-PBS	Ctsc
Ctrl ASO vs. Ctrl PBS & 2-hit-ASO vs. 2-hit-PBS	Pira12
Ctrl ASO vs. Ctrl PBS & 2-hit-ASO vs. 2-hit-PBS	Rgs10
Ctrl ASO vs. Ctrl PBS & 2-hit-ASO vs. 2-hit-PBS	Emp3
Ctrl ASO vs. Ctrl PBS & 2-hit-ASO vs. 2-hit-PBS	Ccl2
Ctrl ASO vs. Ctrl PBS & 2-hit-ASO vs. 2-hit-PBS	Ifi27l2a
Ctrl ASO vs. Ctrl PBS & 2-hit-ASO vs. 2-hit-PBS	C6
Ctrl ASO vs. Ctrl PBS & 2-hit-ASO vs. 2-hit-PBS	Ifit1
2-hit-ASO vs. 2-hit-PBS	Neurl3
2-hit-ASO vs. 2-hit-PBS	Nuak2
2-hit-ASO vs. 2-hit-PBS	Tmem29
2-hit-ASO vs. 2-hit-PBS	Sh3bgrl3
2-hit-ASO vs. 2-hit-PBS	Plk3
2-hit-ASO vs. 2-hit-PBS	Isg15
2-hit-ASO vs. 2-hit-PBS	Gm30866
2-hit-ASO vs. 2-hit-PBS	Usp18
2-hit-ASO vs. 2-hit-PBS	Fancd2
2-hit-ASO vs. 2-hit-PBS	Gm56974
2-hit-ASO vs. 2-hit-PBS	Gm15931
2-hit-ASO vs. 2-hit-PBS	Mag
2-hit-ASO vs. 2-hit-PBS	Bst2
2-hit-ASO vs. 2-hit-PBS	Ttc21a
2-hit-ASO vs. 2-hit-PBS	Tns4
2-hit-ASO vs. 2-hit-PBS	Nlrp1b
2-hit-ASO vs. 2-hit-PBS	Cd300ld5
2-hit-ASO vs. 2-hit-PBS	Cd300ld3
2-hit-ASO vs. 2-hit-PBS	Rgs14
2-hit-ASO vs. 2-hit-PBS	Ighm
2-hit-ASO vs. 2-hit-PBS	H2-K1
2-hit-ASO vs. 2-hit-PBS	H2-D1
2-hit-ASO vs. 2-hit-PBS	H2-Q4
2-hit-ASO vs. 2-hit-PBS	H2-Q6
2-hit-ASO vs. 2-hit-PBS	H2-Q7
2-hit-ASO vs. 2-hit-PBS	Ifit3
2-hit-ASO vs. 2-hit-PBS	Ms4a4a
2-hit-ASO vs. 2-hit-PBS & 2-hit-ASO vs. Ctrl PBS	Gm18666
2-hit-ASO vs. 2-hit-PBS & 2-hit-ASO vs. Ctrl PBS	Tlr5
2-hit-ASO vs. 2-hit-PBS & 2-hit-ASO vs. Ctrl PBS	B3gnt7
2-hit-ASO vs. 2-hit-PBS & 2-hit-ASO vs. Ctrl PBS	Creg2
2-hit-ASO vs. 2-hit-PBS & 2-hit-ASO vs. Ctrl PBS	Pltp
2-hit-ASO vs. 2-hit-PBS & 2-hit-ASO vs. Ctrl PBS	Prex1
2-hit-ASO vs. 2-hit-PBS & 2-hit-ASO vs. Ctrl PBS	Gja6
2-hit-ASO vs. 2-hit-PBS & 2-hit-ASO vs. Ctrl PBS	Fndc7
2-hit-ASO vs. 2-hit-PBS & 2-hit-ASO vs. Ctrl PBS	Mcub
2-hit-ASO vs. 2-hit-PBS & 2-hit-ASO vs. Ctrl PBS	I830077J02Rik
2-hit-ASO vs. 2-hit-PBS & 2-hit-ASO vs. Ctrl PBS	Oasl1
2-hit-ASO vs. 2-hit-PBS & 2-hit-ASO vs. Ctrl PBS	9330179D12Rik
2-hit-ASO vs. 2-hit-PBS & 2-hit-ASO vs. Ctrl PBS	Siglech
2-hit-ASO vs. 2-hit-PBS & 2-hit-ASO vs. Ctrl PBS	Rinl
2-hit-ASO vs. 2-hit-PBS & 2-hit-ASO vs. Ctrl PBS	Arhgap22
2-hit-ASO vs. 2-hit-PBS & 2-hit-ASO vs. Ctrl PBS	Mhrt
2-hit-ASO vs. 2-hit-PBS & 2-hit-ASO vs. Ctrl PBS	Gm10635
2-hit-ASO vs. 2-hit-PBS & 2-hit-ASO vs. Ctrl PBS	Bcl2a1b
2-hit-ASO vs. 2-hit-PBS & 2-hit-ASO vs. Ctrl PBS	9430062P05Rik
2-hit-ASO vs. 2-hit-PBS & 2-hit-ASO vs. Ctrl PBS	Socs3
2-hit-ASO vs. 2-hit-PBS & 2-hit-ASO vs. Ctrl PBS	Mgl2
2-hit-ASO vs. 2-hit-PBS & 2-hit-ASO vs. Ctrl PBS	Ccl4
2-hit-ASO vs. 2-hit-PBS & 2-hit-ASO vs. Ctrl PBS	Dok3
2-hit-ASO vs. 2-hit-PBS & 2-hit-ASO vs. Ctrl PBS	Foxred2
2-hit-ASO vs. 2-hit-PBS & 2-hit-ASO vs. Ctrl PBS	Retnla
2-hit-ASO vs. 2-hit-PBS & 2-hit-ASO vs. Ctrl PBS	Gm36201
2-hit-ASO vs. 2-hit-PBS & 2-hit-ASO vs. Ctrl PBS	Rasal3
2-hit-ASO vs. 2-hit-PBS & 2-hit-ASO vs. Ctrl PBS	Gm26672
2-hit-ASO vs. 2-hit-PBS & 2-hit-ASO vs. Ctrl PBS	Pcdhgc5
2-hit-ASO vs. Ctrl PBS	Gm6161
2-hit-ASO vs. Ctrl PBS	Col3a1
2-hit-ASO vs. Ctrl PBS	Col5a2
2-hit-ASO vs. Ctrl PBS	Rgs16
2-hit-ASO vs. Ctrl PBS	Ier5
2-hit-ASO vs. Ctrl PBS	Stum
2-hit-ASO vs. Ctrl PBS	Gsta3
2-hit-ASO vs. Ctrl PBS	Tnr
2-hit-ASO vs. Ctrl PBS	Aox3
2-hit-ASO vs. Ctrl PBS	Gm28661
2-hit-ASO vs. Ctrl PBS	Gm29216
2-hit-ASO vs. Ctrl PBS	Ikbke
2-hit-ASO vs. Ctrl PBS	Cenpf
2-hit-ASO vs. Ctrl PBS	Ankrd45
2-hit-ASO vs. Ctrl PBS	Atf3
2-hit-ASO vs. Ctrl PBS	Lamb3
2-hit-ASO vs. Ctrl PBS	Arid5a
2-hit-ASO vs. Ctrl PBS	Gpr35
2-hit-ASO vs. Ctrl PBS	Sned1
2-hit-ASO vs. Ctrl PBS	Gm7889
2-hit-ASO vs. Ctrl PBS	Abca12
2-hit-ASO vs. Ctrl PBS	Gm28187
2-hit-ASO vs. Ctrl PBS	Tnfrsf11a
2-hit-ASO vs. Ctrl PBS	Igfbp2
2-hit-ASO vs. Ctrl PBS	Tagln2
2-hit-ASO vs. Ctrl PBS	Rgs7
2-hit-ASO vs. Ctrl PBS	Traf3ip3
2-hit-ASO vs. Ctrl PBS	Gm47985
2-hit-ASO vs. Ctrl PBS	Mfsd4a
2-hit-ASO vs. Ctrl PBS	Btg2
2-hit-ASO vs. Ctrl PBS	Irf6
2-hit-ASO vs. Ctrl PBS	Gm15832
2-hit-ASO vs. Ctrl PBS	1700066B17Rik
2-hit-ASO vs. Ctrl PBS	Gm37435
2-hit-ASO vs. Ctrl PBS	A630001G21Rik
2-hit-ASO vs. Ctrl PBS	Stk39
2-hit-ASO vs. Ctrl PBS	Gm37891
2-hit-ASO vs. Ctrl PBS	Otud1
2-hit-ASO vs. Ctrl PBS	Enkur
2-hit-ASO vs. Ctrl PBS	Mtcl2
2-hit-ASO vs. Ctrl PBS	Fbn1
2-hit-ASO vs. Ctrl PBS	Hdc
2-hit-ASO vs. Ctrl PBS	Trp53i11
2-hit-ASO vs. Ctrl PBS	Gm16316
2-hit-ASO vs. Ctrl PBS	Ube2c
2-hit-ASO vs. Ctrl PBS	Frzb
2-hit-ASO vs. Ctrl PBS	Mmp9
2-hit-ASO vs. Ctrl PBS	Sirpa
2-hit-ASO vs. Ctrl PBS	Tor4a
2-hit-ASO vs. Ctrl PBS	Adam33
2-hit-ASO vs. Ctrl PBS	Rpl35a-ps4
2-hit-ASO vs. Ctrl PBS	Rassf2
2-hit-ASO vs. Ctrl PBS	Dok5
2-hit-ASO vs. Ctrl PBS	Shld1
2-hit-ASO vs. Ctrl PBS	Pmepa1
2-hit-ASO vs. Ctrl PBS	Thbs1
2-hit-ASO vs. Ctrl PBS	Cfap61
2-hit-ASO vs. Ctrl PBS	Dpp4
2-hit-ASO vs. Ctrl PBS	Knstrn
2-hit-ASO vs. Ctrl PBS	Gm56350
2-hit-ASO vs. Ctrl PBS	BB218582
2-hit-ASO vs. Ctrl PBS	Gm13881
2-hit-ASO vs. Ctrl PBS	Zfp442
2-hit-ASO vs. Ctrl PBS	Ctsz
2-hit-ASO vs. Ctrl PBS	Gm14403
2-hit-ASO vs. Ctrl PBS	Fcna
2-hit-ASO vs. Ctrl PBS	Tfpi
2-hit-ASO vs. Ctrl PBS	Tmem35a
2-hit-ASO vs. Ctrl PBS	Ptchd1
2-hit-ASO vs. Ctrl PBS	Rps24-ps3
2-hit-ASO vs. Ctrl PBS	Bmx
2-hit-ASO vs. Ctrl PBS	Gpr34
2-hit-ASO vs. Ctrl PBS	Cxcr3
2-hit-ASO vs. Ctrl PBS	Gm14890
2-hit-ASO vs. Ctrl PBS	Gm56685
2-hit-ASO vs. Ctrl PBS	Rab9b
2-hit-ASO vs. Ctrl PBS	Ptgfr
2-hit-ASO vs. Ctrl PBS	Trim59
2-hit-ASO vs. Ctrl PBS	Dchs2
2-hit-ASO vs. Ctrl PBS	Cd1d1
2-hit-ASO vs. Ctrl PBS	Postn
2-hit-ASO vs. Ctrl PBS	P2ry13
2-hit-ASO vs. Ctrl PBS	Gm17146
2-hit-ASO vs. Ctrl PBS	Kyat3
2-hit-ASO vs. Ctrl PBS	Tafa3
2-hit-ASO vs. Ctrl PBS	Gstm6
2-hit-ASO vs. Ctrl PBS	Psrc1
2-hit-ASO vs. Ctrl PBS	Gm30735
2-hit-ASO vs. Ctrl PBS	Slc6a17
2-hit-ASO vs. Ctrl PBS	Gm16253
2-hit-ASO vs. Ctrl PBS	Gm5105
2-hit-ASO vs. Ctrl PBS	A730020M07Rik
2-hit-ASO vs. Ctrl PBS	Nes
2-hit-ASO vs. Ctrl PBS	Adgrb2
2-hit-ASO vs. Ctrl PBS	Lrp8
2-hit-ASO vs. Ctrl PBS	Akna
2-hit-ASO vs. Ctrl PBS	Pik3cd
2-hit-ASO vs. Ctrl PBS	Rps6ka1
2-hit-ASO vs. Ctrl PBS	Cnr2
2-hit-ASO vs. Ctrl PBS	E2f2
2-hit-ASO vs. Ctrl PBS	Klf4
2-hit-ASO vs. Ctrl PBS	Pakap
2-hit-ASO vs. Ctrl PBS	Clvs.1
2-hit-ASO vs. Ctrl PBS	Ttpa
2-hit-ASO vs. Ctrl PBS	Efhd2
2-hit-ASO vs. Ctrl PBS	Ubxn10
2-hit-ASO vs. Ctrl PBS	4930522O17Rik
2-hit-ASO vs. Ctrl PBS	Foxo6os
2-hit-ASO vs. Ctrl PBS	Gm12925
2-hit-ASO vs. Ctrl PBS	Lepr
2-hit-ASO vs. Ctrl PBS	Cngb3
2-hit-ASO vs. Ctrl PBS	Gm13090
2-hit-ASO vs. Ctrl PBS	Jun
2-hit-ASO vs. Ctrl PBS	Gm43597
2-hit-ASO vs. Ctrl PBS	Cytl1
2-hit-ASO vs. Ctrl PBS	Rpl7-ps7
2-hit-ASO vs. Ctrl PBS	Sod3
2-hit-ASO vs. Ctrl PBS	Gstm2-ps1
2-hit-ASO vs. Ctrl PBS	Cxcl10
2-hit-ASO vs. Ctrl PBS	Prkg2
2-hit-ASO vs. Ctrl PBS	Rbks
2-hit-ASO vs. Ctrl PBS	Orai2
2-hit-ASO vs. Ctrl PBS	Actb
2-hit-ASO vs. Ctrl PBS	Phkg1
2-hit-ASO vs. Ctrl PBS	Gm10419
2-hit-ASO vs. Ctrl PBS	2700038G22Rik
2-hit-ASO vs. Ctrl PBS	Cxcl13
2-hit-ASO vs. Ctrl PBS	Tmem119
2-hit-ASO vs. Ctrl PBS	Got2-ps1
2-hit-ASO vs. Ctrl PBS	Igkc
2-hit-ASO vs. Ctrl PBS	Cd8b1
2-hit-ASO vs. Ctrl PBS	Cd8a
2-hit-ASO vs. Ctrl PBS	St8sia1
2-hit-ASO vs. Ctrl PBS	Col1a2
2-hit-ASO vs. Ctrl PBS	Gimap3
2-hit-ASO vs. Ctrl PBS	Gsdme
2-hit-ASO vs. Ctrl PBS	Kcnd2
2-hit-ASO vs. Ctrl PBS	Inmt
2-hit-ASO vs. Ctrl PBS	Cd69
2-hit-ASO vs. Ctrl PBS	Pde1c
2-hit-ASO vs. Ctrl PBS	Ssu2
2-hit-ASO vs. Ctrl PBS	Gm31520
2-hit-ASO vs. Ctrl PBS	Srgap3
2-hit-ASO vs. Ctrl PBS	Ptpro
2-hit-ASO vs. Ctrl PBS	Gkn3
2-hit-ASO vs. Ctrl PBS	Rassf4
2-hit-ASO vs. Ctrl PBS	Emp1
2-hit-ASO vs. Ctrl PBS	Gm20619
2-hit-ASO vs. Ctrl PBS	Adamts9
2-hit-ASO vs. Ctrl PBS	Gxylt2
2-hit-ASO vs. Ctrl PBS	Cdca3
2-hit-ASO vs. Ctrl PBS	Lag3
2-hit-ASO vs. Ctrl PBS	Pianp
2-hit-ASO vs. Ctrl PBS	Nkg7
2-hit-ASO vs. Ctrl PBS	vs.ig10l
2-hit-ASO vs. Ctrl PBS	Tlnrd1
2-hit-ASO vs. Ctrl PBS	Mybpc2
2-hit-ASO vs. Ctrl PBS	Kcnc3
2-hit-ASO vs. Ctrl PBS	Cyb5r2
2-hit-ASO vs. Ctrl PBS	Gm45104
2-hit-ASO vs. Ctrl PBS	A830073O21Rik
2-hit-ASO vs. Ctrl PBS	Pak1
2-hit-ASO vs. Ctrl PBS	Rras2
2-hit-ASO vs. Ctrl PBS	Cd79a
2-hit-ASO vs. Ctrl PBS	Ucp2
2-hit-ASO vs. Ctrl PBS	Cd22
2-hit-ASO vs. Ctrl PBS	Adam12
2-hit-ASO vs. Ctrl PBS	Zp2
2-hit-ASO vs. Ctrl PBS	Cdr2
2-hit-ASO vs. Ctrl PBS	Chp2
2-hit-ASO vs. Ctrl PBS	Gabrg3
2-hit-ASO vs. Ctrl PBS	Il21r
2-hit-ASO vs. Ctrl PBS	Dusp8
2-hit-ASO vs. Ctrl PBS	Mzf1
2-hit-ASO vs. Ctrl PBS	Aqp11
2-hit-ASO vs. Ctrl PBS	Gm18194
2-hit-ASO vs. Ctrl PBS	2310016G11Rik
2-hit-ASO vs. Ctrl PBS	5430431A17Rik
2-hit-ASO vs. Ctrl PBS	Gm2788
2-hit-ASO vs. Ctrl PBS	Gm15501
2-hit-ASO vs. Ctrl PBS	Kcnj14
2-hit-ASO vs. Ctrl PBS	Sptbn4
2-hit-ASO vs. Ctrl PBS	Gm57241
2-hit-ASO vs. Ctrl PBS	Sez6l2
2-hit-ASO vs. Ctrl PBS	Ssc5d
2-hit-ASO vs. Ctrl PBS	Hey2
2-hit-ASO vs. Ctrl PBS	Mybpc1
2-hit-ASO vs. Ctrl PBS	Armc2
2-hit-ASO vs. Ctrl PBS	B4galnt1
2-hit-ASO vs. Ctrl PBS	Dusp6
2-hit-ASO vs. Ctrl PBS	Gm40652
2-hit-ASO vs. Ctrl PBS	Otogl
2-hit-ASO vs. Ctrl PBS	Ust
2-hit-ASO vs. Ctrl PBS	Adamts14
2-hit-ASO vs. Ctrl PBS	Col6a2
2-hit-ASO vs. Ctrl PBS	Col6a1
2-hit-ASO vs. Ctrl PBS	Scml4
2-hit-ASO vs. Ctrl PBS	Gm36827
2-hit-ASO vs. Ctrl PBS	Gm10275
2-hit-ASO vs. Ctrl PBS	Rmst
2-hit-ASO vs. Ctrl PBS	Cfd
2-hit-ASO vs. Ctrl PBS	Gng7
2-hit-ASO vs. Ctrl PBS	Gm15536
2-hit-ASO vs. Ctrl PBS	Fstl3
2-hit-ASO vs. Ctrl PBS	Arhgap45
2-hit-ASO vs. Ctrl PBS	Egr2
2-hit-ASO vs. Ctrl PBS	Gpm6a
2-hit-ASO vs. Ctrl PBS	Gm45540
2-hit-ASO vs. Ctrl PBS	Sall1
2-hit-ASO vs. Ctrl PBS	Gm45163
2-hit-ASO vs. Ctrl PBS	Gm45293
2-hit-ASO vs. Ctrl PBS	Mmp2
2-hit-ASO vs. Ctrl PBS	Cd209g
2-hit-ASO vs. Ctrl PBS	Adgrg5
2-hit-ASO vs. Ctrl PBS	Gpi-ps
2-hit-ASO vs. Ctrl PBS	Col4a1
2-hit-ASO vs. Ctrl PBS	Col4a2
2-hit-ASO vs. Ctrl PBS	Rasd2
2-hit-ASO vs. Ctrl PBS	Nrg1
2-hit-ASO vs. Ctrl PBS	Crlf1
2-hit-ASO vs. Ctrl PBS	Gdf15
2-hit-ASO vs. Ctrl PBS	Rps23rg1
2-hit-ASO vs. Ctrl PBS	Gm10614
2-hit-ASO vs. Ctrl PBS	Irf8
2-hit-ASO vs. Ctrl PBS	Gm26795
2-hit-ASO vs. Ctrl PBS	Gm10644
2-hit-ASO vs. Ctrl PBS	Pgbd5
2-hit-ASO vs. Ctrl PBS	2310022B05Rik
2-hit-ASO vs. Ctrl PBS	Zfp612
2-hit-ASO vs. Ctrl PBS	Adcy7
2-hit-ASO vs. Ctrl PBS	Gm34589
2-hit-ASO vs. Ctrl PBS	Kctd12
2-hit-ASO vs. Ctrl PBS	Gm27010
2-hit-ASO vs. Ctrl PBS	Fzd3
2-hit-ASO vs. Ctrl PBS	Ptk2b
2-hit-ASO vs. Ctrl PBS	Gm10032
2-hit-ASO vs. Ctrl PBS	Loxl2
2-hit-ASO vs. Ctrl PBS	Egr3
2-hit-ASO vs. Ctrl PBS	Diaph3
2-hit-ASO vs. Ctrl PBS	Lrmda
2-hit-ASO vs. Ctrl PBS	Gdf10
2-hit-ASO vs. Ctrl PBS	Slc7a7
2-hit-ASO vs. Ctrl PBS	Mmp14
2-hit-ASO vs. Ctrl PBS	Ripk3
2-hit-ASO vs. Ctrl PBS	Gm6055
2-hit-ASO vs. Ctrl PBS	Myh7
2-hit-ASO vs. Ctrl PBS	Gm31251
2-hit-ASO vs. Ctrl PBS	Opcml
2-hit-ASO vs. Ctrl PBS	Adamts8
2-hit-ASO vs. Ctrl PBS	Tlr9
2-hit-ASO vs. Ctrl PBS	Arhgap32
2-hit-ASO vs. Ctrl PBS	S1pr2
2-hit-ASO vs. Ctrl PBS	Kif23
2-hit-ASO vs. Ctrl PBS	Itga11
2-hit-ASO vs. Ctrl PBS	Plekho2
2-hit-ASO vs. Ctrl PBS	Susd5
2-hit-ASO vs. Ctrl PBS	Cmtm8
2-hit-ASO vs. Ctrl PBS	Rps27rt
2-hit-ASO vs. Ctrl PBS	Ccnb2
2-hit-ASO vs. Ctrl PBS	Scn10a
2-hit-ASO vs. Ctrl PBS	Ano10
2-hit-ASO vs. Ctrl PBS	Myo5c
2-hit-ASO vs. Ctrl PBS	Cxcr6
2-hit-ASO vs. Ctrl PBS	Mmp13
2-hit-ASO vs. Ctrl PBS	Mmp3
2-hit-ASO vs. Ctrl PBS	Plet1os
2-hit-ASO vs. Ctrl PBS	Gm46129
2-hit-ASO vs. Ctrl PBS	Drd2
2-hit-ASO vs. Ctrl PBS	Nlrp3
2-hit-ASO vs. Ctrl PBS	Gm12359
2-hit-ASO vs. Ctrl PBS	Unc13d
2-hit-ASO vs. Ctrl PBS	Sh3pxd2b
2-hit-ASO vs. Ctrl PBS	Dock2
2-hit-ASO vs. Ctrl PBS	Mgat5b
2-hit-ASO vs. Ctrl PBS	Birc5
2-hit-ASO vs. Ctrl PBS	Gm12167
2-hit-ASO vs. Ctrl PBS	Gm12185
2-hit-ASO vs. Ctrl PBS	Trpv2
2-hit-ASO vs. Ctrl PBS	Meox1
2-hit-ASO vs. Ctrl PBS	Adamts2
2-hit-ASO vs. Ctrl PBS	Slc16a3
2-hit-ASO vs. Ctrl PBS	Sparc
2-hit-ASO vs. Ctrl PBS	Gm12250
2-hit-ASO vs. Ctrl PBS	Smim36
2-hit-ASO vs. Ctrl PBS	Kcnj2
2-hit-ASO vs. Ctrl PBS	Sun3
2-hit-ASO vs. Ctrl PBS	Akt2-ps
2-hit-ASO vs. Ctrl PBS	Gm11539
2-hit-ASO vs. Ctrl PBS	Ccl5
2-hit-ASO vs. Ctrl PBS	Gm10435
2-hit-ASO vs. Ctrl PBS	Gm57367
2-hit-ASO vs. Ctrl PBS	Gm38534
2-hit-ASO vs. Ctrl PBS	Gm57410
2-hit-ASO vs. Ctrl PBS	Actg1
2-hit-ASO vs. Ctrl PBS	Lgals3bp
2-hit-ASO vs. Ctrl PBS	Cd300a
2-hit-ASO vs. Ctrl PBS	Limd2
2-hit-ASO vs. Ctrl PBS	Epn3
2-hit-ASO vs. Ctrl PBS	Ccl11
2-hit-ASO vs. Ctrl PBS	Mylk4
2-hit-ASO vs. Ctrl PBS	Tubb2b
2-hit-ASO vs. Ctrl PBS	Vcan
2-hit-ASO vs. Ctrl PBS	Gm6416
2-hit-ASO vs. Ctrl PBS	Sv2c
2-hit-ASO vs. Ctrl PBS	Inhba
2-hit-ASO vs. Ctrl PBS	Mctp1
2-hit-ASO vs. Ctrl PBS	Gm36703
2-hit-ASO vs. Ctrl PBS	Eprn
2-hit-ASO vs. Ctrl PBS	Zfp934
2-hit-ASO vs. Ctrl PBS	2010001K21Rik
2-hit-ASO vs. Ctrl PBS	Fos
2-hit-ASO vs. Ctrl PBS	Cdkl1
2-hit-ASO vs. Ctrl PBS	Serpina3f
2-hit-ASO vs. Ctrl PBS	Smoc1
2-hit-ASO vs. Ctrl PBS	Gpr132
2-hit-ASO vs. Ctrl PBS	Dio2
2-hit-ASO vs. Ctrl PBS	2310016D03Rik
2-hit-ASO vs. Ctrl PBS	Rsad2
2-hit-ASO vs. Ctrl PBS	Papln
2-hit-ASO vs. Ctrl PBS	Gm8075
2-hit-ASO vs. Ctrl PBS	C7
2-hit-ASO vs. Ctrl PBS	Ptger4
2-hit-ASO vs. Ctrl PBS	Pde1b
2-hit-ASO vs. Ctrl PBS	Shisal1
2-hit-ASO vs. Ctrl PBS	Adamts12
2-hit-ASO vs. Ctrl PBS	Sla
2-hit-ASO vs. Ctrl PBS	Gm37320
2-hit-ASO vs. Ctrl PBS	1700088E04Rik
2-hit-ASO vs. Ctrl PBS	Grap2
2-hit-ASO vs. Ctrl PBS	Il2rb
2-hit-ASO vs. Ctrl PBS	C1qtnf6
2-hit-ASO vs. Ctrl PBS	Pkhd1l1
2-hit-ASO vs. Ctrl PBS	Cela1
2-hit-ASO vs. Ctrl PBS	Grhl2
2-hit-ASO vs. Ctrl PBS	Nr4a1
2-hit-ASO vs. Ctrl PBS	Espl1
2-hit-ASO vs. Ctrl PBS	Slc7a4
2-hit-ASO vs. Ctrl PBS	Nlrc3
2-hit-ASO vs. Ctrl PBS	Adipoq
2-hit-ASO vs. Ctrl PBS	Gm4524
2-hit-ASO vs. Ctrl PBS	Gm32202
2-hit-ASO vs. Ctrl PBS	Prss30
2-hit-ASO vs. Ctrl PBS	Dennd1c
2-hit-ASO vs. Ctrl PBS	Ndc80
2-hit-ASO vs. Ctrl PBS	9330136K24Rik
2-hit-ASO vs. Ctrl PBS	Trp53cor1
2-hit-ASO vs. Ctrl PBS	Fndc1
2-hit-ASO vs. Ctrl PBS	Gm17276
2-hit-ASO vs. Ctrl PBS	9630028I04Rik
2-hit-ASO vs. Ctrl PBS	Hspa1l
2-hit-ASO vs. Ctrl PBS	Smim3
2-hit-ASO vs. Ctrl PBS	Brd8dc
2-hit-ASO vs. Ctrl PBS	Egr1
2-hit-ASO vs. Ctrl PBS	Pcdhgc4
2-hit-ASO vs. Ctrl PBS	Cd63-ps
2-hit-ASO vs. Ctrl PBS	Aqp4
2-hit-ASO vs. Ctrl PBS	Ctsw
2-hit-ASO vs. Ctrl PBS	Ch25h
2-hit-ASO vs. Ctrl PBS	Loxl4
2-hit-ASO vs. Ctrl PBS	Cd5
2-hit-ASO vs. Ctrl PBS	Ms4a4b
2-hit-ASO vs. Ctrl PBS	Gcnt1
2-hit-ASO vs. Ctrl PBS	Acy3
2-hit-ASO vs. Ctrl PBS	Tbc1d10c
2-hit-ASO vs. Ctrl PBS	Cpeb3
2-hit-ASO vs. Ctrl PBS	Gm56672
2-hit-ASO vs. Ctrl PBS	Hectd2os
2-hit-ASO vs. Ctrl PBS	Pdzd7
2-hit-ASO vs. Ctrl PBS	mt-Rnr2
2-hit-ASO vs. Ctrl PBS	mt-Tl1
2-hit-ASO vs. Ctrl PBS	mt-Tw

## Sheet: reverted_misreg_coreg_genes
Gene	geneID	Regulation
Gm38372	ENSMUSG00000103509	reverted
Gm5561	ENSMUSG00000096474	reverted
Gm28439	ENSMUSG00000100131	reverted
Gm16565	ENSMUSG00000089829	reverted
Cd247	ENSMUSG00000005763	reverted
Gm5835	ENSMUSG00000101795	reverted
Dbi	ENSMUSG00000026385	reverted
Gm37509	ENSMUSG00000104379	reverted
Gm14017	ENSMUSG00000081967	reverted
Mrpl23-ps1	ENSMUSG00000075279	reverted
Usp50	ENSMUSG00000027364	reverted
Slc1a2	ENSMUSG00000005089	reverted
Gchfr	ENSMUSG00000046814	reverted
Inafm2	ENSMUSG00000074918	reverted
Gm54095	ENSMUSG00000120838	reverted
4631405J19Rik	ENSMUSG00000075027	reverted
Wt1	ENSMUSG00000016458	reverted
Cat	ENSMUSG00000027187	reverted
Rtl3	ENSMUSG00000047686	reverted
Ace2	ENSMUSG00000015405	reverted
Hspa9-ps1	ENSMUSG00000081729	reverted
Mlf1	ENSMUSG00000048416	reverted
Inka2	ENSMUSG00000048458	reverted
Cpt2	ENSMUSG00000028607	reverted
Rbp7	ENSMUSG00000028996	reverted
Decr1	ENSMUSG00000028223	reverted
Ccl21a	ENSMUSG00000094686	reverted
Alpl	ENSMUSG00000028766	reverted
Gm10086	ENSMUSG00000060730	reverted
Gm43598	ENSMUSG00000106927	reverted
Gm6560	ENSMUSG00000104913	reverted
Dpp6	ENSMUSG00000061576	reverted
Gm2861	ENSMUSG00000105850	reverted
Fndc4	ENSMUSG00000038552	reverted
Gpat3	ENSMUSG00000029314	reverted
Cgref1	ENSMUSG00000029161	reverted
Ndufa12-ps	ENSMUSG00000080893	reverted
Retsat	ENSMUSG00000056666	reverted
Aqp1	ENSMUSG00000004655	reverted
Tpt1-ps3	ENSMUSG00000084319	reverted
Gm10443	ENSMUSG00000072940	reverted
Lpcat3	ENSMUSG00000004270	reverted
Gm3375	ENSMUSG00000107470	reverted
Pycard	ENSMUSG00000030793	reverted
Gm4366	ENSMUSG00000107383	reverted
Xylt1	ENSMUSG00000030657	reverted
Gm9905	ENSMUSG00000053358	reverted
A930016O22Rik	ENSMUSG00000040705	reverted
Folr2	ENSMUSG00000032725	reverted
Slc17a7	ENSMUSG00000070570	reverted
Gm5425	ENSMUSG00000111875	reverted
Arhgap9	ENSMUSG00000040345	reverted
Gm5421	ENSMUSG00000097245	reverted
Gm6419	ENSMUSG00000072407	reverted
Agpat3	ENSMUSG00000001211	reverted
Gm5781	ENSMUSG00000111966	reverted
Gm5420	ENSMUSG00000056716	reverted
Gm10073	ENSMUSG00000060019	reverted
Has3	ENSMUSG00000031910	reverted
Rps18-ps3	ENSMUSG00000057657	reverted
Rps26-ps1	ENSMUSG00000059775	reverted
Gm45853	ENSMUSG00000110635	reverted
Ppp1r3b	ENSMUSG00000046794	reverted
Gm16192	ENSMUSG00000086773	reverted
Snai3	ENSMUSG00000006587	reverted
Gm56843	ENSMUSG00000120126	reverted
Gm35857	ENSMUSG00000110532	reverted
Misp3	ENSMUSG00000074217	reverted
Fbxo16	ENSMUSG00000034532	reverted
Gm8113	ENSMUSG00000089901	reverted
Adamts15	ENSMUSG00000033453	reverted
Fez1	ENSMUSG00000032118	reverted
Gm10177	ENSMUSG00000090136	reverted
Me1	ENSMUSG00000032418	reverted
Gm6581	ENSMUSG00000111446	reverted
Slc25a20	ENSMUSG00000032602	reverted
Pnmt	ENSMUSG00000038216	reverted
Gm45605	ENSMUSG00000109829	reverted
Psmc3ip	ENSMUSG00000019303	reverted
Btnl9	ENSMUSG00000040283	reverted
Zfp454	ENSMUSG00000048728	reverted
Wfdc17	ENSMUSG00000069792	reverted
Gm12251	ENSMUSG00000084384	reverted
Map2k6	ENSMUSG00000020623	reverted
Upp1	ENSMUSG00000020407	reverted
Gm12279	ENSMUSG00000087120	reverted
A930037H05Rik	ENSMUSG00000109408	reverted
Fam169a	ENSMUSG00000041817	reverted
Ell2	ENSMUSG00000001542	reverted
Rps3a3	ENSMUSG00000059751	reverted
Gm47381	ENSMUSG00000114688	reverted
AK157302	ENSMUSG00000078139	reverted
Rps18-ps5	ENSMUSG00000113061	reverted
Egln3	ENSMUSG00000035105	reverted
Vipr2	ENSMUSG00000011171	reverted
Tiaf2	ENSMUSG00000115568	reverted
Klhl38	ENSMUSG00000022357	reverted
A930017M01Rik	ENSMUSG00000060530	reverted
Retnlg	ENSMUSG00000022651	reverted
Gm9843	ENSMUSG00000050299	reverted
Map3k7cl	ENSMUSG00000025610	reverted
Tfrc	ENSMUSG00000022797	reverted
Dynlt1b	ENSMUSG00000096255	reverted
Slc22a3	ENSMUSG00000023828	reverted
Oaz1-ps	ENSMUSG00000043801	reverted
H2-Q5	ENSMUSG00000055413	reverted
Smad7	ENSMUSG00000025880	reverted
Grk5	ENSMUSG00000003228	reverted
Ifit1bl1	ENSMUSG00000079339	reverted
Pgam1	ENSMUSG00000011752	reverted
Gm50194	ENSMUSG00000118221	reverted
Gm6807	ENSMUSG00000057605	reverted
Gm6161	ENSMUSG00000081441	misregulated
Ncf2	ENSMUSG00000026480	misregulated
Col3a1	ENSMUSG00000026043	misregulated
Col5a2	ENSMUSG00000026042	misregulated
Rgs16	ENSMUSG00000026475	misregulated
Ier5	ENSMUSG00000056708	misregulated
Stum	ENSMUSG00000053963	misregulated
Gsta3	ENSMUSG00000025934	misregulated
Tnr	ENSMUSG00000015829	misregulated
Aox3	ENSMUSG00000064294	misregulated
Gm28661	ENSMUSG00000102070	misregulated
Gm29216	ENSMUSG00000101249	misregulated
Gpr52	ENSMUSG00000118401	misregulated
Ikbke	ENSMUSG00000042349	misregulated
Cenpf	ENSMUSG00000026605	misregulated
Rab7b	ENSMUSG00000052688	misregulated
Ankrd45	ENSMUSG00000044835	misregulated
Batf3	ENSMUSG00000026630	misregulated
Atf3	ENSMUSG00000026628	misregulated
Lamb3	ENSMUSG00000026639	misregulated
Arid5a	ENSMUSG00000037447	misregulated
Gpr35	ENSMUSG00000026271	misregulated
Sned1	ENSMUSG00000047793	misregulated
Sh2d1b1	ENSMUSG00000102418	misregulated
Gm18666	ENSMUSG00000101660	misregulated
Gm7889	ENSMUSG00000099624	misregulated
Fcgr4	ENSMUSG00000059089	misregulated
Abca12	ENSMUSG00000050296	misregulated
Fcer1g	ENSMUSG00000058715	misregulated
Gm28187	ENSMUSG00000099375	misregulated
Tnfrsf11a	ENSMUSG00000026321	misregulated
Ptprc	ENSMUSG00000026395	misregulated
Slamf7	ENSMUSG00000038179	misregulated
Cd48	ENSMUSG00000015355	misregulated
Igfbp2	ENSMUSG00000039323	misregulated
Slamf9	ENSMUSG00000026548	misregulated
Igsf9	ENSMUSG00000037995	misregulated
Rgs1	ENSMUSG00000026358	misregulated
Tagln2	ENSMUSG00000026547	misregulated
Rgs7	ENSMUSG00000026527	misregulated
Cd84	ENSMUSG00000038147	misregulated
Arhgap30	ENSMUSG00000048865	misregulated
Tlr5	ENSMUSG00000079164	misregulated
B3gnt7	ENSMUSG00000079445	misregulated
Traf3ip3	ENSMUSG00000037318	misregulated
Gm47985	ENSMUSG00000114212	misregulated
Mfsd4a	ENSMUSG00000059149	misregulated
Ptpn7	ENSMUSG00000031506	misregulated
Cd244a	ENSMUSG00000004709	misregulated
Ly9	ENSMUSG00000004707	misregulated
Btg2	ENSMUSG00000020423	misregulated
Irf6	ENSMUSG00000026638	misregulated
Gm15832	ENSMUSG00000085894	misregulated
Creg2	ENSMUSG00000050967	misregulated
1700066B17Rik	ENSMUSG00000101634	misregulated
Gm10521	ENSMUSG00000073492	misregulated
Gm37435	ENSMUSG00000102676	misregulated
Sp140	ENSMUSG00000070031	misregulated
A630001G21Rik	ENSMUSG00000052760	misregulated
Slc2a6	ENSMUSG00000036067	misregulated
Fam107b	ENSMUSG00000026655	misregulated
Hck	ENSMUSG00000003283	misregulated
Stk39	ENSMUSG00000027030	misregulated
Spi1	ENSMUSG00000002111	misregulated
Gm37891	ENSMUSG00000104271	misregulated
Otud1	ENSMUSG00000043415	misregulated
Enkur	ENSMUSG00000026679	misregulated
Mtcl2	ENSMUSG00000055485	misregulated
Apbb1ip	ENSMUSG00000026786	misregulated
Fbn1	ENSMUSG00000027204	misregulated
Hdc	ENSMUSG00000027360	misregulated
Trp53i11	ENSMUSG00000068735	misregulated
Gm16316	ENSMUSG00000087129	misregulated
Itga4	ENSMUSG00000027009	misregulated
Ube2c	ENSMUSG00000001403	misregulated
Frzb	ENSMUSG00000027004	misregulated
Pltp	ENSMUSG00000017754	misregulated
Mmp9	ENSMUSG00000017737	misregulated
Cd44	ENSMUSG00000005087	misregulated
Il1b	ENSMUSG00000027398	misregulated
Sirpa	ENSMUSG00000037902	misregulated
Tor4a	ENSMUSG00000059555	misregulated
Slc13a3	ENSMUSG00000018459	misregulated
Prex1	ENSMUSG00000039621	misregulated
Adam33	ENSMUSG00000027318	misregulated
Rpl35a-ps4	ENSMUSG00000083424	misregulated
Rassf2	ENSMUSG00000027339	misregulated
Dok5	ENSMUSG00000027560	misregulated
Shld1	ENSMUSG00000044991	misregulated
Cass4	ENSMUSG00000074570	misregulated
Pmepa1	ENSMUSG00000038400	misregulated
Thbs1	ENSMUSG00000040152	misregulated
Cfap61	ENSMUSG00000037143	misregulated
Upp2	ENSMUSG00000026839	misregulated
Dpp4	ENSMUSG00000035000	misregulated
Gatm	ENSMUSG00000027199	misregulated
Knstrn	ENSMUSG00000027331	misregulated
Ptprj	ENSMUSG00000025314	misregulated
Gm56350	ENSMUSG00000103009	misregulated
BB218582	ENSMUSG00000085218	misregulated
Gm13881	ENSMUSG00000084756	misregulated
Zfp442	ENSMUSG00000068130	misregulated
Ctsz	ENSMUSG00000016256	misregulated
Gm14403	ENSMUSG00000094786	misregulated
Il1rn	ENSMUSG00000026981	misregulated
Psd4	ENSMUSG00000026979	misregulated
Fcna	ENSMUSG00000026938	misregulated
Tfpi	ENSMUSG00000027082	misregulated
Rasgrp1	ENSMUSG00000027347	misregulated
Atp8b4	ENSMUSG00000060131	misregulated
Tlr13	ENSMUSG00000033777	misregulated
Gm6377	ENSMUSG00000048621	misregulated
Arhgap4	ENSMUSG00000031389	misregulated
Sash3	ENSMUSG00000031101	misregulated
Tmem35a	ENSMUSG00000033578	misregulated
Ptchd1	ENSMUSG00000041552	misregulated
Gm15163	ENSMUSG00000085711	misregulated
Btk	ENSMUSG00000031264	misregulated
Gja6	ENSMUSG00000055691	misregulated
Rps24-ps3	ENSMUSG00000081049	misregulated
Was	ENSMUSG00000031165	misregulated
Bmx	ENSMUSG00000031377	misregulated
Gpr34	ENSMUSG00000040229	misregulated
Cxcr3	ENSMUSG00000050232	misregulated
Gm14890	ENSMUSG00000081209	misregulated
Gm56685	ENSMUSG00000120929	misregulated
Rab9b	ENSMUSG00000043463	misregulated
Radx	ENSMUSG00000042498	misregulated
Cybb	ENSMUSG00000015340	misregulated
Cfp	ENSMUSG00000001128	misregulated
Ptgfr	ENSMUSG00000028036	misregulated
Trim59	ENSMUSG00000034317	misregulated
Dchs2	ENSMUSG00000102692	misregulated
Cd1d1	ENSMUSG00000028076	misregulated
Fcrl2	ENSMUSG00000015852	misregulated
Fcrl5	ENSMUSG00000048031	misregulated
Postn	ENSMUSG00000027750	misregulated
Sema4a	ENSMUSG00000028064	misregulated
Sirpb1a	ENSMUSG00000095788	misregulated
P2ry13	ENSMUSG00000036362	misregulated
Gm17146	ENSMUSG00000091881	misregulated
Ptpn22	ENSMUSG00000027843	misregulated
Kyat3	ENSMUSG00000040213	misregulated
Tafa3	ENSMUSG00000055865	misregulated
Cd53	ENSMUSG00000040747	misregulated
Gstm6	ENSMUSG00000068762	misregulated
Fndc7	ENSMUSG00000045326	misregulated
Psrc1	ENSMUSG00000068744	misregulated
Gm30735	ENSMUSG00000105168	misregulated
Mcub	ENSMUSG00000027994	misregulated
Ctss	ENSMUSG00000038642	misregulated
Slc6a17	ENSMUSG00000027894	misregulated
Fcgr1	ENSMUSG00000015947	misregulated
Gm16253	ENSMUSG00000087610	misregulated
Gm5105	ENSMUSG00000049349	misregulated
I830077J02Rik	ENSMUSG00000074342	misregulated
A730020M07Rik	ENSMUSG00000044522	misregulated
Nes	ENSMUSG00000004891	misregulated
Adgrb2	ENSMUSG00000028782	misregulated
Lrp8	ENSMUSG00000028613	misregulated
Laptm5	ENSMUSG00000028581	misregulated
Akna	ENSMUSG00000039158	misregulated
Pik3cd	ENSMUSG00000039936	misregulated
Themis2	ENSMUSG00000037731	misregulated
Fgr	ENSMUSG00000028874	misregulated
Kcnab2	ENSMUSG00000028931	misregulated
Rps6ka1	ENSMUSG00000003644	misregulated
Cd52	ENSMUSG00000000682	misregulated
Cnr2	ENSMUSG00000062585	misregulated
E2f2	ENSMUSG00000018983	misregulated
C1qb	ENSMUSG00000036905	misregulated
C1qc	ENSMUSG00000036896	misregulated
C1qa	ENSMUSG00000036887	misregulated
Klf4	ENSMUSG00000003032	misregulated
Pakap	ENSMUSG00000090053	misregulated
Clvs1	ENSMUSG00000041216	misregulated
Ttpa	ENSMUSG00000073988	misregulated
Cd72	ENSMUSG00000028459	misregulated
Coro2a	ENSMUSG00000028337	misregulated
Efhd2	ENSMUSG00000040659	misregulated
Ubxn10	ENSMUSG00000043621	misregulated
4930522O17Rik	ENSMUSG00000086947	misregulated
Foxo6os	ENSMUSG00000084929	misregulated
Gm12925	ENSMUSG00000087307	misregulated
Lepr	ENSMUSG00000057722	misregulated
Cngb3	ENSMUSG00000056494	misregulated
Gm13090	ENSMUSG00000078491	misregulated
Jun	ENSMUSG00000052684	misregulated
Sh3bp2	ENSMUSG00000054520	misregulated
Alox5ap	ENSMUSG00000060063	misregulated
Gm43597	ENSMUSG00000107096	misregulated
Cytl1	ENSMUSG00000062329	misregulated
Rpl7-ps7	ENSMUSG00000106926	misregulated
Stap1	ENSMUSG00000029254	misregulated
Sod3	ENSMUSG00000072941	misregulated
Gstm2-ps1	ENSMUSG00000107369	misregulated
Cxcl10	ENSMUSG00000034855	misregulated
Tlr1	ENSMUSG00000044827	misregulated
Prkg2	ENSMUSG00000029334	misregulated
Oas1a	ENSMUSG00000052776	misregulated
Rbks	ENSMUSG00000029136	misregulated
Lat2	ENSMUSG00000040751	misregulated
Orai2	ENSMUSG00000039747	misregulated
Nxpe5	ENSMUSG00000047592	misregulated
Actb	ENSMUSG00000029580	misregulated
Phkg1	ENSMUSG00000025537	misregulated
Ncf1	ENSMUSG00000015950	misregulated
Oas3	ENSMUSG00000032661	misregulated
Gm10419	ENSMUSG00000072769	misregulated
2700038G22Rik	ENSMUSG00000097180	misregulated
Cxcl13	ENSMUSG00000023078	misregulated
Pilra	ENSMUSG00000046245	misregulated
Oasl1	ENSMUSG00000041827	misregulated
Tmem119	ENSMUSG00000054675	misregulated
Selplg	ENSMUSG00000048163	misregulated
Got2-ps1	ENSMUSG00000080935	misregulated
C3ar1	ENSMUSG00000040552	misregulated
Igkc	ENSMUSG00000076609	misregulated
Clec4a1	ENSMUSG00000049037	misregulated
Clec4a3	ENSMUSG00000043832	misregulated
Clec4b1	ENSMUSG00000030147	misregulated
Clec4a2	ENSMUSG00000030148	misregulated
Clec4n	ENSMUSG00000023349	misregulated
Cd8b1	ENSMUSG00000053044	misregulated
Cd8a	ENSMUSG00000053977	misregulated
Cd163	ENSMUSG00000008845	misregulated
St8sia1	ENSMUSG00000030283	misregulated
Col1a2	ENSMUSG00000029661	misregulated
Irag2	ENSMUSG00000030263	misregulated
Gimap3	ENSMUSG00000039264	misregulated
Tmem176a	ENSMUSG00000023367	misregulated
Gsdme	ENSMUSG00000029821	misregulated
Cd207	ENSMUSG00000034783	misregulated
Kcnd2	ENSMUSG00000060882	misregulated
Inmt	ENSMUSG00000003477	misregulated
Cd69	ENSMUSG00000030156	misregulated
Klra2	ENSMUSG00000030187	misregulated
Pde1c	ENSMUSG00000004347	misregulated
Gm43952	ENSMUSG00000108121	misregulated
Ssu2	ENSMUSG00000034387	misregulated
Hpgds	ENSMUSG00000029919	misregulated
Gm31520	ENSMUSG00000107653	misregulated
Srgap3	ENSMUSG00000030257	misregulated
Ptpro	ENSMUSG00000030223	misregulated
Irf5	ENSMUSG00000029771	misregulated
Gkn3	ENSMUSG00000030048	misregulated
Rassf4	ENSMUSG00000042129	misregulated
Emp1	ENSMUSG00000030208	misregulated
Gm20619	ENSMUSG00000093482	misregulated
Gm15987	ENSMUSG00000085786	misregulated
9330179D12Rik	ENSMUSG00000097166	misregulated
Clec12a	ENSMUSG00000053063	misregulated
Adamts9	ENSMUSG00000030022	misregulated
Suclg2	ENSMUSG00000061838	misregulated
Ptpn6	ENSMUSG00000004266	misregulated
Gxylt2	ENSMUSG00000030074	misregulated
Cdca3	ENSMUSG00000023505	misregulated
Lag3	ENSMUSG00000030124	misregulated
Pianp	ENSMUSG00000030329	misregulated
Nkg7	ENSMUSG00000004612	misregulated
Vsig10l	ENSMUSG00000070604	misregulated
Siglece	ENSMUSG00000030474	misregulated
Tlnrd1	ENSMUSG00000070462	misregulated
Apobr	ENSMUSG00000042759	misregulated
Mybpc2	ENSMUSG00000038670	misregulated
Kcnc3	ENSMUSG00000062785	misregulated
Cyb5r2	ENSMUSG00000048065	misregulated
Gm45104	ENSMUSG00000109209	misregulated
A830073O21Rik	ENSMUSG00000091890	misregulated
Itgal	ENSMUSG00000030830	misregulated
Pirb	ENSMUSG00000058818	misregulated
Itgam	ENSMUSG00000030786	misregulated
Pak1	ENSMUSG00000030774	misregulated
Rras2	ENSMUSG00000055723	misregulated
Cd79a	ENSMUSG00000003379	misregulated
Ucp2	ENSMUSG00000033685	misregulated
Pou2f2	ENSMUSG00000008496	misregulated
P2ry6	ENSMUSG00000048779	misregulated
Cd22	ENSMUSG00000030577	misregulated
Adam12	ENSMUSG00000054555	misregulated
Fxyd5	ENSMUSG00000009687	misregulated
Zp2	ENSMUSG00000030911	misregulated
Siglech	ENSMUSG00000051504	misregulated
Cdr2	ENSMUSG00000030878	misregulated
Igsf6	ENSMUSG00000035004	misregulated
Chp2	ENSMUSG00000030865	misregulated
Prkcb	ENSMUSG00000052889	misregulated
Gabrg3	ENSMUSG00000055026	misregulated
Il21r	ENSMUSG00000030745	misregulated
Irf7	ENSMUSG00000025498	misregulated
Dusp8	ENSMUSG00000037887	misregulated
Mzf1	ENSMUSG00000030380	misregulated
C5ar1	ENSMUSG00000049130	misregulated
Aqp11	ENSMUSG00000042797	misregulated
Gm18194	ENSMUSG00000109724	misregulated
Rinl	ENSMUSG00000051735	misregulated
2310016G11Rik	ENSMUSG00000070574	misregulated
5430431A17Rik	ENSMUSG00000108322	misregulated
Gm2788	ENSMUSG00000085995	misregulated
Gm15501	ENSMUSG00000087412	misregulated
Kcnj14	ENSMUSG00000058743	misregulated
Sptbn4	ENSMUSG00000011751	misregulated
Gm57241	ENSMUSG00000120950	misregulated
Coro1a	ENSMUSG00000030707	misregulated
Sez6l2	ENSMUSG00000030683	misregulated
Spn	ENSMUSG00000051457	misregulated
Ssc5d	ENSMUSG00000035279	misregulated
Tyrobp	ENSMUSG00000030579	misregulated
Lair1	ENSMUSG00000055541	misregulated
Lyz2	ENSMUSG00000069516	misregulated
Lyz1	ENSMUSG00000069515	misregulated
Hey2	ENSMUSG00000019789	misregulated
Mybpc1	ENSMUSG00000020061	misregulated
Armc2	ENSMUSG00000071324	misregulated
B4galnt1	ENSMUSG00000006731	misregulated
Lilrb4b	ENSMUSG00000112023	misregulated
Lilrb4a	ENSMUSG00000112148	misregulated
Dusp6	ENSMUSG00000019960	misregulated
Gm40652	ENSMUSG00000112345	misregulated
Otogl	ENSMUSG00000091455	misregulated
Glipr1	ENSMUSG00000056888	misregulated
Zc3h12d	ENSMUSG00000039981	misregulated
Ust	ENSMUSG00000047712	misregulated
Adamts14	ENSMUSG00000059901	misregulated
Adgrg6	ENSMUSG00000039116	misregulated
Col6a2	ENSMUSG00000020241	misregulated
Col6a1	ENSMUSG00000001119	misregulated
Itgb2	ENSMUSG00000000290	misregulated
Trpm2	ENSMUSG00000009292	misregulated
Scml4	ENSMUSG00000044770	misregulated
Gm36827	ENSMUSG00000112327	misregulated
Gm10275	ENSMUSG00000069682	misregulated
Rmst	ENSMUSG00000112117	misregulated
Gm26740	ENSMUSG00000097705	misregulated
Cfd	ENSMUSG00000061780	misregulated
Gng7	ENSMUSG00000048240	misregulated
Ipcef1	ENSMUSG00000064065	misregulated
Gm15536	ENSMUSG00000081926	misregulated
Fstl3	ENSMUSG00000020325	misregulated
Arhgap45	ENSMUSG00000035697	misregulated
Egr2	ENSMUSG00000037868	misregulated
Gpm6a	ENSMUSG00000031517	misregulated
Hpgd	ENSMUSG00000031613	misregulated
Gm45540	ENSMUSG00000110397	misregulated
Gm42031	ENSMUSG00000110386	misregulated
Snx20	ENSMUSG00000031662	misregulated
Sall1	ENSMUSG00000031665	misregulated
Gm45163	ENSMUSG00000109419	misregulated
Gm45293	ENSMUSG00000110325	misregulated
Mmp2	ENSMUSG00000031740	misregulated
Lpcat2	ENSMUSG00000033192	misregulated
Cd209f	ENSMUSG00000051906	misregulated
Cd209g	ENSMUSG00000079168	misregulated
Adgrg5	ENSMUSG00000061577	misregulated
Gpi-ps	ENSMUSG00000043192	misregulated
Col4a1	ENSMUSG00000031502	misregulated
Col4a2	ENSMUSG00000031503	misregulated
Rasd2	ENSMUSG00000034472	misregulated
Nrg1	ENSMUSG00000062991	misregulated
Crlf1	ENSMUSG00000007888	misregulated
Lrrc25	ENSMUSG00000049988	misregulated
Gdf15	ENSMUSG00000038508	misregulated
Rps23rg1	ENSMUSG00000065952	misregulated
Cotl1	ENSMUSG00000031827	misregulated
Gm10614	ENSMUSG00000097773	misregulated
Irf8	ENSMUSG00000041515	misregulated
Gm26795	ENSMUSG00000097776	misregulated
Hand2os1	ENSMUSG00000100510	misregulated
Gm10644	ENSMUSG00000074219	misregulated
Pgbd5	ENSMUSG00000050751	misregulated
2310022B05Rik	ENSMUSG00000031983	misregulated
Zfp612	ENSMUSG00000044676	misregulated
Adcy7	ENSMUSG00000031659	misregulated
Lgals3	ENSMUSG00000050335	misregulated
Gm34589	ENSMUSG00000115816	misregulated
Kctd12	ENSMUSG00000098557	misregulated
Gm27010	ENSMUSG00000098183	misregulated
Fzd3	ENSMUSG00000007989	misregulated
Ptk2b	ENSMUSG00000059456	misregulated
Gm10032	ENSMUSG00000057913	misregulated
Gpr18	ENSMUSG00000050350	misregulated
Loxl2	ENSMUSG00000034205	misregulated
Egr3	ENSMUSG00000033730	misregulated
Gng2	ENSMUSG00000043004	misregulated
Lcp1	ENSMUSG00000021998	misregulated
Lacc1	ENSMUSG00000044350	misregulated
Diaph3	ENSMUSG00000022021	misregulated
Arhgap22	ENSMUSG00000063506	misregulated
Lrmda	ENSMUSG00000063458	misregulated
Gdf10	ENSMUSG00000021943	misregulated
Slc7a7	ENSMUSG00000000958	misregulated
Mmp14	ENSMUSG00000000957	misregulated
Ripk3	ENSMUSG00000022221	misregulated
Gm6055	ENSMUSG00000062081	misregulated
Mhrt	ENSMUSG00000097652	misregulated
Myh7	ENSMUSG00000053093	misregulated
Gm31251	ENSMUSG00000115610	misregulated
Opcml	ENSMUSG00000062257	misregulated
Adamts8	ENSMUSG00000031994	misregulated
Tlr9	ENSMUSG00000045322	misregulated
Arhgap32	ENSMUSG00000041444	misregulated
Gm10635	ENSMUSG00000111765	misregulated
Bcl2a1a	ENSMUSG00000102037	misregulated
Bcl2a1b	ENSMUSG00000089929	misregulated
9430062P05Rik	ENSMUSG00000104263	misregulated
Slc9a9	ENSMUSG00000031129	misregulated
S1pr2	ENSMUSG00000043895	misregulated
Il10ra	ENSMUSG00000032089	misregulated
Ryk	ENSMUSG00000032547	misregulated
Kif23	ENSMUSG00000032254	misregulated
Itga11	ENSMUSG00000032243	misregulated
Acp5	ENSMUSG00000001348	misregulated
Plekho2	ENSMUSG00000050721	misregulated
Susd5	ENSMUSG00000086596	misregulated
Cmtm8	ENSMUSG00000041012	misregulated
Rps27rt	ENSMUSG00000050621	misregulated
Ccnb2	ENSMUSG00000032218	misregulated
Scn10a	ENSMUSG00000034533	misregulated
Cx3cr1	ENSMUSG00000052336	misregulated
Ano10	ENSMUSG00000037949	misregulated
Myo5c	ENSMUSG00000033590	misregulated
Xcr1	ENSMUSG00000060509	misregulated
Cxcr6	ENSMUSG00000048521	misregulated
Mmp13	ENSMUSG00000050578	misregulated
Mmp3	ENSMUSG00000043613	misregulated
AB124611	ENSMUSG00000057191	misregulated
Gm19299	ENSMUSG00000111556	misregulated
Plet1os	ENSMUSG00000101304	misregulated
Gm46129	ENSMUSG00000120691	misregulated
Slc22a13b	ENSMUSG00000092212	misregulated
Drd2	ENSMUSG00000032259	misregulated
Nlrp3	ENSMUSG00000032691	misregulated
Gm12359	ENSMUSG00000075576	misregulated
Unc13d	ENSMUSG00000057948	misregulated
Sh3pxd2b	ENSMUSG00000040711	misregulated
Lcp2	ENSMUSG00000002699	misregulated
Dock2	ENSMUSG00000020143	misregulated
Mgat5b	ENSMUSG00000043857	misregulated
Tnfrsf13b	ENSMUSG00000010142	misregulated
Birc5	ENSMUSG00000017716	misregulated
Socs3	ENSMUSG00000053113	misregulated
Gm12167	ENSMUSG00000085853	misregulated
Havcr2	ENSMUSG00000020399	misregulated
Timd4	ENSMUSG00000055546	misregulated
Gm12185	ENSMUSG00000048852	misregulated
Or2y1g	ENSMUSG00000059864	misregulated
Trpv2	ENSMUSG00000018507	misregulated
Meox1	ENSMUSG00000001493	misregulated
Adamts2	ENSMUSG00000036545	misregulated
Pik3r5	ENSMUSG00000020901	misregulated
Ccl8	ENSMUSG00000009185	misregulated
Slc16a3	ENSMUSG00000025161	misregulated
Unc45bos	ENSMUSG00000086058	misregulated
Sparc	ENSMUSG00000018593	misregulated
Gm12250	ENSMUSG00000082292	misregulated
Milr1	ENSMUSG00000040528	misregulated
Mgl2	ENSMUSG00000040950	misregulated
Tspoap1	ENSMUSG00000034156	misregulated
Smim36	ENSMUSG00000110344	misregulated
Kcnj2	ENSMUSG00000041695	misregulated
Sun3	ENSMUSG00000040985	misregulated
Akt2-ps	ENSMUSG00000084347	misregulated
Plek	ENSMUSG00000020120	misregulated
Gm11539	ENSMUSG00000083337	misregulated
Ccl5	ENSMUSG00000035042	misregulated
Ccl3	ENSMUSG00000000982	misregulated
Ccl4	ENSMUSG00000018930	misregulated
Gm10435	ENSMUSG00000072902	misregulated
Gas7	ENSMUSG00000033066	misregulated
Ikzf1	ENSMUSG00000018654	misregulated
Gm57367	ENSMUSG00000120196	misregulated
Gm38534	ENSMUSG00000108634	misregulated
Gm57410	ENSMUSG00000121252	misregulated
Cd68	ENSMUSG00000018774	misregulated
Arrb2	ENSMUSG00000060216	misregulated
Actg1	ENSMUSG00000062825	misregulated
Evi2a	ENSMUSG00000078771	misregulated
Cxcl16	ENSMUSG00000018920	misregulated
Lgals3bp	ENSMUSG00000033880	misregulated
Cd300a	ENSMUSG00000034652	misregulated
Cd300lb	ENSMUSG00000063193	misregulated
Cd300ld	ENSMUSG00000034641	misregulated
Cd300c2	ENSMUSG00000044811	misregulated
Cd300e	ENSMUSG00000048498	misregulated
Limd2	ENSMUSG00000040699	misregulated
Cd79b	ENSMUSG00000040592	misregulated
Epn3	ENSMUSG00000010080	misregulated
Ccl11	ENSMUSG00000020676	misregulated
Myo1g	ENSMUSG00000020437	misregulated
Aoah	ENSMUSG00000021322	misregulated
Cd180	ENSMUSG00000021624	misregulated
Fgd3	ENSMUSG00000037946	misregulated
Mylk4	ENSMUSG00000044951	misregulated
Tubb2b	ENSMUSG00000045136	misregulated
Ly86	ENSMUSG00000021423	misregulated
Gm31600	ENSMUSG00000114800	misregulated
Gapt	ENSMUSG00000046006	misregulated
Dok3	ENSMUSG00000035711	misregulated
Vcan	ENSMUSG00000021614	misregulated
Gm6416	ENSMUSG00000114792	misregulated
Sv2c	ENSMUSG00000051111	misregulated
Inhba	ENSMUSG00000041324	misregulated
F13a1	ENSMUSG00000039109	misregulated
Mctp1	ENSMUSG00000021596	misregulated
Gm36703	ENSMUSG00000120208	misregulated
Gm34084	ENSMUSG00000113010	misregulated
Eprn	ENSMUSG00000113346	misregulated
Zfp459	ENSMUSG00000055560	misregulated
Zfp934	ENSMUSG00000074865	misregulated
2010001K21Rik	ENSMUSG00000051606	misregulated
Gm17193	ENSMUSG00000079645	misregulated
Fos	ENSMUSG00000021250	misregulated
Mdga2	ENSMUSG00000034912	misregulated
Cdkl1	ENSMUSG00000020990	misregulated
Pik3cg	ENSMUSG00000020573	misregulated
Scin	ENSMUSG00000002565	misregulated
Serpina3f	ENSMUSG00000066363	misregulated
Smoc1	ENSMUSG00000021136	misregulated
Pld4	ENSMUSG00000052160	misregulated
Gpr132	ENSMUSG00000021298	misregulated
Dio2	ENSMUSG00000007682	misregulated
2310016D03Rik	ENSMUSG00000102098	misregulated
Rsad2	ENSMUSG00000020641	misregulated
Papln	ENSMUSG00000021223	misregulated
Gm8075	ENSMUSG00000113321	misregulated
C7	ENSMUSG00000079105	misregulated
Ptger4	ENSMUSG00000039942	misregulated
Nckap1l	ENSMUSG00000022488	misregulated
Pde1b	ENSMUSG00000022489	misregulated
Fyb1	ENSMUSG00000022148	misregulated
Sqle	ENSMUSG00000022351	misregulated
Nfam1	ENSMUSG00000058099	misregulated
Shisal1	ENSMUSG00000062760	misregulated
Adamts12	ENSMUSG00000047497	misregulated
Sla	ENSMUSG00000022372	misregulated
Gm37320	ENSMUSG00000104324	misregulated
Basp1	ENSMUSG00000045763	misregulated
Otulinl	ENSMUSG00000056069	misregulated
Ly6c2	ENSMUSG00000022584	misregulated
Col14a1	ENSMUSG00000022371	misregulated
Foxred2	ENSMUSG00000016552	misregulated
Ncf4	ENSMUSG00000071715	misregulated
1700088E04Rik	ENSMUSG00000033029	misregulated
Grap2	ENSMUSG00000042351	misregulated
Il2rb	ENSMUSG00000068227	misregulated
Rac2	ENSMUSG00000033220	misregulated
C1qtnf6	ENSMUSG00000022440	misregulated
Pkhd1l1	ENSMUSG00000038725	misregulated
Cyth4	ENSMUSG00000018008	misregulated
Bin2	ENSMUSG00000098112	misregulated
Cela1	ENSMUSG00000023031	misregulated
Grhl2	ENSMUSG00000022286	misregulated
Nr4a1	ENSMUSG00000023034	misregulated
Espl1	ENSMUSG00000058290	misregulated
Retnla	ENSMUSG00000061100	misregulated
Runx1	ENSMUSG00000022952	misregulated
Slc7a4	ENSMUSG00000022756	misregulated
Alcam	ENSMUSG00000022636	misregulated
Nfkbiz	ENSMUSG00000035356	misregulated
Samsn1	ENSMUSG00000022876	misregulated
Nlrc3	ENSMUSG00000049871	misregulated
Adipoq	ENSMUSG00000022878	misregulated
Gm4524	ENSMUSG00000090257	misregulated
Nrros	ENSMUSG00000052384	misregulated
Hcls1	ENSMUSG00000022831	misregulated
Gm32202	ENSMUSG00000120279	misregulated
Prss30	ENSMUSG00000024124	misregulated
Ebi3	ENSMUSG00000003206	misregulated
Dennd1c	ENSMUSG00000002668	misregulated
Vav1	ENSMUSG00000034116	misregulated
Gm36201	ENSMUSG00000117029	misregulated
Tagap	ENSMUSG00000033450	misregulated
Ndc80	ENSMUSG00000024056	misregulated
Fpr1	ENSMUSG00000045551	misregulated
Fpr2	ENSMUSG00000052270	misregulated
9330136K24Rik	ENSMUSG00000097781	misregulated
Trp53cor1	ENSMUSG00000085912	misregulated
Rasal3	ENSMUSG00000052142	misregulated
Myo1f	ENSMUSG00000024300	misregulated
Fndc1	ENSMUSG00000071984	misregulated
Adgre1	ENSMUSG00000004730	misregulated
Gm17276	ENSMUSG00000097305	misregulated
9630028I04Rik	ENSMUSG00000117916	misregulated
Hspa1l	ENSMUSG00000007033	misregulated
Aif1	ENSMUSG00000024397	misregulated
Lst1	ENSMUSG00000073412	misregulated
Gpr31c	ENSMUSG00000117239	misregulated
Smim3	ENSMUSG00000038059	misregulated
Brd8dc	ENSMUSG00000049357	misregulated
Egr1	ENSMUSG00000038418	misregulated
Cd14	ENSMUSG00000051439	misregulated
Gm26672	ENSMUSG00000097330	misregulated
Pcdhgc4	ENSMUSG00000023036	misregulated
Pcdhgc5	ENSMUSG00000102543	misregulated
Cd63-ps	ENSMUSG00000085939	misregulated
Aqp4	ENSMUSG00000024411	misregulated
Ctsw	ENSMUSG00000024910	misregulated
Ch25h	ENSMUSG00000050370	misregulated
Blnk	ENSMUSG00000061132	misregulated
Pik3ap1	ENSMUSG00000025017	misregulated
Loxl4	ENSMUSG00000025185	misregulated
Cd5	ENSMUSG00000024669	misregulated
Slc15a3	ENSMUSG00000024737	misregulated
Ms4a4b	ENSMUSG00000056290	misregulated
Ms4a6c	ENSMUSG00000079419	misregulated
Ms4a6d	ENSMUSG00000024679	misregulated
Mpeg1	ENSMUSG00000046805	misregulated
Lpxn	ENSMUSG00000024696	misregulated
Gcnt1	ENSMUSG00000038843	misregulated
Rbm20	ENSMUSG00000043639	misregulated
Acy3	ENSMUSG00000024866	misregulated
Cabp4	ENSMUSG00000024842	misregulated
Tbc1d10c	ENSMUSG00000040247	misregulated
Fermt3	ENSMUSG00000024965	misregulated
Cpeb3	ENSMUSG00000039652	misregulated
Gm56672	ENSMUSG00000120555	misregulated
Hectd2os	ENSMUSG00000087579	misregulated
Unc93b1	ENSMUSG00000036908	misregulated
Pdzd7	ENSMUSG00000074818	misregulated
Ms4a14	ENSMUSG00000099398	misregulated
Ms4a7	ENSMUSG00000024672	misregulated
mt-Rnr2	ENSMUSG00000064339	misregulated
mt-Tl1	ENSMUSG00000064340	misregulated
mt-Tw	ENSMUSG00000064346	misregulated
Gm19503	ENSMUSG00000100551	coregulated
Kif28	ENSMUSG00000087236	coregulated
Rpl35a-ps2	ENSMUSG00000081214	coregulated
Gm8451	ENSMUSG00000099471	coregulated
Gm28438	ENSMUSG00000101939	coregulated
Gm28437	ENSMUSG00000101111	coregulated
Atp6-ps	ENSMUSG00000100862	coregulated
Col6a3	ENSMUSG00000048126	coregulated
Gm37062	ENSMUSG00000103804	coregulated
Gm15427	ENSMUSG00000081051	coregulated
Gm2962	ENSMUSG00000089838	coregulated
Rp1	ENSMUSG00000025900	coregulated
Gstp-ps	ENSMUSG00000103653	coregulated
Rpl10a-ps1	ENSMUSG00000084416	coregulated
Lad1	ENSMUSG00000041782	coregulated
Pdcd5-ps	ENSMUSG00000102824	coregulated
Gm14165	ENSMUSG00000081434	coregulated
Adamtsl2	ENSMUSG00000036040	coregulated
Gm13340	ENSMUSG00000083563	coregulated
Pde11a	ENSMUSG00000075270	coregulated
Prom2	ENSMUSG00000027376	coregulated
Gm14303	ENSMUSG00000081344	coregulated
Uqcrh-ps2	ENSMUSG00000081413	coregulated
Lypd6	ENSMUSG00000050447	coregulated
Edn3	ENSMUSG00000027524	coregulated
Rragb	ENSMUSG00000041658	coregulated
Gm14586	ENSMUSG00000083621	coregulated
Tceal8	ENSMUSG00000051579	coregulated
Gm14539	ENSMUSG00000084830	coregulated
Lrat	ENSMUSG00000028003	coregulated
Gm9790	ENSMUSG00000044330	coregulated
Gm10727	ENSMUSG00000105444	coregulated
Hmgcs2	ENSMUSG00000027875	coregulated
Gm16685	ENSMUSG00000097804	coregulated
Igsf10	ENSMUSG00000036334	coregulated
Vmn2r3	ENSMUSG00000091572	coregulated
Gm10288	ENSMUSG00000070343	coregulated
Sprr1a	ENSMUSG00000050359	coregulated
Gm43712	ENSMUSG00000104649	coregulated
Serinc2	ENSMUSG00000023232	coregulated
Nkain1	ENSMUSG00000078532	coregulated
Prkcz	ENSMUSG00000029053	coregulated
Igsf21	ENSMUSG00000040972	coregulated
Svep1	ENSMUSG00000028369	coregulated
Uba52rt	ENSMUSG00000068240	coregulated
Gm12389	ENSMUSG00000081352	coregulated
Gm11839	ENSMUSG00000083246	coregulated
Col15a1	ENSMUSG00000028339	coregulated
Aldob	ENSMUSG00000028307	coregulated
Pla2g2d	ENSMUSG00000041202	coregulated
Kcnq4	ENSMUSG00000028631	coregulated
Gm49891	ENSMUSG00000117251	coregulated
Gm15772	ENSMUSG00000062353	coregulated
Hsd17b11	ENSMUSG00000029311	coregulated
Gm6444	ENSMUSG00000080836	coregulated
Poln	ENSMUSG00000045102	coregulated
Rps16-ps2	ENSMUSG00000060419	coregulated
Gm10221	ENSMUSG00000067719	coregulated
Ccl24	ENSMUSG00000004814	coregulated
Cldn15	ENSMUSG00000001739	coregulated
Serpine1	ENSMUSG00000037411	coregulated
Gm57266	ENSMUSG00000120510	coregulated
Rpl37rt	ENSMUSG00000072692	coregulated
Amtn	ENSMUSG00000029282	coregulated
Clcn1	ENSMUSG00000029862	coregulated
Dnah6	ENSMUSG00000052861	coregulated
Clec4f	ENSMUSG00000014542	coregulated
Plbd1	ENSMUSG00000030214	coregulated
Tnip3	ENSMUSG00000044162	coregulated
Gm9794	ENSMUSG00000107176	coregulated
Mthfd2	ENSMUSG00000005667	coregulated
Rps27a-ps3	ENSMUSG00000055093	coregulated
BC048679	ENSMUSG00000061877	coregulated
Gm5586	ENSMUSG00000108366	coregulated
Rps13-ps2	ENSMUSG00000069972	coregulated
Gm44645	ENSMUSG00000108601	coregulated
Pex11a	ENSMUSG00000030545	coregulated
Gm44949	ENSMUSG00000108655	coregulated
Tnnt1	ENSMUSG00000064179	coregulated
Ndufs6b	ENSMUSG00000083820	coregulated
Cpxm2	ENSMUSG00000030862	coregulated
Vwa3a	ENSMUSG00000030889	coregulated
Gm5905	ENSMUSG00000110275	coregulated
Gm10175	ENSMUSG00000066724	coregulated
Scgb1c1	ENSMUSG00000038801	coregulated
Rpl14-ps1	ENSMUSG00000046721	coregulated
1500009L16Rik	ENSMUSG00000087651	coregulated
Hddc2	ENSMUSG00000000295	coregulated
Pah	ENSMUSG00000020051	coregulated
Slc16a7	ENSMUSG00000020102	coregulated
Avil	ENSMUSG00000025432	coregulated
Pam16l	ENSMUSG00000045886	coregulated
Csl	ENSMUSG00000046934	coregulated
Rpl32l	ENSMUSG00000111356	coregulated
Gpx4-ps2	ENSMUSG00000110841	coregulated
Gm7730	ENSMUSG00000110545	coregulated
Kcnk1	ENSMUSG00000033998	coregulated
Pdgfrl	ENSMUSG00000031595	coregulated
Gm21399	ENSMUSG00000094530	coregulated
Atp8a2	ENSMUSG00000021983	coregulated
Tnfrsf19	ENSMUSG00000060548	coregulated
Ephx2	ENSMUSG00000022040	coregulated
Chrna2	ENSMUSG00000022041	coregulated
Lgi3	ENSMUSG00000033595	coregulated
Vwa8	ENSMUSG00000058997	coregulated
Gm30970	ENSMUSG00000115637	coregulated
Tmem273	ENSMUSG00000041707	coregulated
Opn4	ENSMUSG00000021799	coregulated
Gm10076	ENSMUSG00000060143	coregulated
Rpl10-ps3	ENSMUSG00000058443	coregulated
AI593442	ENSMUSG00000078307	coregulated
Gm7808	ENSMUSG00000091460	coregulated
Olfm2	ENSMUSG00000032172	coregulated
Gm28979	ENSMUSG00000101941	coregulated
Scn4b	ENSMUSG00000046480	coregulated
Megf11	ENSMUSG00000036466	coregulated
Cilp	ENSMUSG00000042254	coregulated
Aldh1a2	ENSMUSG00000013584	coregulated
Gm39465	ENSMUSG00000111389	coregulated
Gm9385	ENSMUSG00000080848	coregulated
Gm40528	ENSMUSG00000120058	coregulated
Atp5l2-ps	ENSMUSG00000084168	coregulated
Gm12338	ENSMUSG00000081485	coregulated
Gm10039	ENSMUSG00000091478	coregulated
Fkbp10	ENSMUSG00000001555	coregulated
Gabra1	ENSMUSG00000010803	coregulated
Gm12174	ENSMUSG00000080776	coregulated
Or2v2	ENSMUSG00000047511	coregulated
Gm12191	ENSMUSG00000083061	coregulated
Myadml2os	ENSMUSG00000084822	coregulated
Cdk5r1	ENSMUSG00000048895	coregulated
Tmem132e	ENSMUSG00000020701	coregulated
Atp5pb-ps	ENSMUSG00000044751	coregulated
Gm11478	ENSMUSG00000083992	coregulated
Gm11966	ENSMUSG00000080904	coregulated
Sdk2	ENSMUSG00000041592	coregulated
Grin2c	ENSMUSG00000020734	coregulated
Scn4a	ENSMUSG00000001027	coregulated
Epop	ENSMUSG00000043439	coregulated
Acsf2	ENSMUSG00000076435	coregulated
Naip5	ENSMUSG00000071203	coregulated
Ahrr	ENSMUSG00000021575	coregulated
Gm9616	ENSMUSG00000114003	coregulated
Pfkp	ENSMUSG00000021196	coregulated
Amph	ENSMUSG00000021314	coregulated
Fbp2	ENSMUSG00000021456	coregulated
E130119H09Rik	ENSMUSG00000114069	coregulated
Gm9625	ENSMUSG00000097906	coregulated
Cox5b-ps	ENSMUSG00000079941	coregulated
Cox6c2	ENSMUSG00000066491	coregulated
Ighg2c	ENSMUSG00000076612	coregulated
Gm6863	ENSMUSG00000043483	coregulated
Gm5436	ENSMUSG00000042962	coregulated
Acot2	ENSMUSG00000021226	coregulated
Acot1	ENSMUSG00000072949	coregulated
Acot4	ENSMUSG00000052392	coregulated
Gm10250	ENSMUSG00000068706	coregulated
Ttll1	ENSMUSG00000022442	coregulated
Scube1	ENSMUSG00000016763	coregulated
Ndufb4c	ENSMUSG00000083380	coregulated
Rpl31-ps8	ENSMUSG00000067870	coregulated
Slc38a2	ENSMUSG00000022462	coregulated
Abra	ENSMUSG00000042895	coregulated
Gm5805	ENSMUSG00000061848	coregulated
Gm56726	ENSMUSG00000120415	coregulated
Gm4544	ENSMUSG00000116056	coregulated
Gm19522	ENSMUSG00000116903	coregulated
Ndufs5-ps	ENSMUSG00000081824	coregulated
Prodh	ENSMUSG00000003526	coregulated
	ENSMUSG00000117327	coregulated
Abat	ENSMUSG00000057880	coregulated
Masp1	ENSMUSG00000022887	coregulated
Bdh1	ENSMUSG00000046598	coregulated
Sema5b	ENSMUSG00000052133	coregulated
Gm5963	ENSMUSG00000052192	coregulated
Comt	ENSMUSG00000000326	coregulated
Nrxn1	ENSMUSG00000024109	coregulated
Dlgap1	ENSMUSG00000003279	coregulated
Zfp54	ENSMUSG00000023882	coregulated
Gm19689	ENSMUSG00000117399	coregulated
Dnph1	ENSMUSG00000040658	coregulated
Gnmt	ENSMUSG00000002769	coregulated
Gm4707	ENSMUSG00000091831	coregulated
Tnfrsf12a	ENSMUSG00000023905	coregulated
T2	ENSMUSG00000058159	coregulated
Gm7936	ENSMUSG00000055771	coregulated
Pcdhga1	ENSMUSG00000103144	coregulated
Impa2	ENSMUSG00000024525	coregulated
Cidea	ENSMUSG00000024526	coregulated
Mir133a-1hg	ENSMUSG00000095438	coregulated
Rpl9-ps6	ENSMUSG00000062456	coregulated
Ifit1bl2	ENSMUSG00000067297	coregulated
Psat1	ENSMUSG00000024640	coregulated
Ldhb-ps	ENSMUSG00000045104	coregulated
Gm50114	ENSMUSG00000117692	coregulated
Scd4	ENSMUSG00000050195	coregulated
Neat1	ENSMUSG00000092274	coregulated
mt-Rnr1	ENSMUSG00000064337	coregulated
mt-Ti	ENSMUSG00000064342	coregulated
mt-Co2	ENSMUSG00000064354	coregulated
mt-Atp6	ENSMUSG00000064357	coregulated
mt-Co3	ENSMUSG00000064358	coregulated

## Sheet: matrix_genes
part	Gene	geneID
matrix_genes	2300002M23Rik	ENSMUSG00000039269
matrix_genes	Abl1	ENSMUSG00000026842
matrix_genes	Abl2	ENSMUSG00000026596
matrix_genes	Acan	ENSMUSG00000030607
matrix_genes	Adamts1	ENSMUSG00000022893
matrix_genes	Adamts10	ENSMUSG00000024299
matrix_genes	Adamts12	ENSMUSG00000047497
matrix_genes	Adamts13	ENSMUSG00000014852
matrix_genes	Adamts14	ENSMUSG00000059901
matrix_genes	Adamts15	ENSMUSG00000033453
matrix_genes	Adamts16	ENSMUSG00000049538
matrix_genes	Adamts17	ENSMUSG00000058145
matrix_genes	Adamts18	ENSMUSG00000053399
matrix_genes	Adamts19	ENSMUSG00000053441
matrix_genes	Adamts2	ENSMUSG00000036545
matrix_genes	Adamts20	ENSMUSG00000022449
matrix_genes	Adamts3	ENSMUSG00000043635
matrix_genes	Adamts4	ENSMUSG00000006403
matrix_genes	Adamts5	ENSMUSG00000022894
matrix_genes	Adamts7	ENSMUSG00000032363
matrix_genes	Adamts8	ENSMUSG00000031994
matrix_genes	Adamts9	ENSMUSG00000030022
matrix_genes	Adamtsl1	ENSMUSG00000066113
matrix_genes	Adamtsl2	ENSMUSG00000036040
matrix_genes	Adamtsl4	ENSMUSG00000015850
matrix_genes	Adtrp	ENSMUSG00000058022
matrix_genes	Aebp1	ENSMUSG00000020473
matrix_genes	Agt	ENSMUSG00000031980
matrix_genes	Ambn	ENSMUSG00000029288
matrix_genes	Angptl7	ENSMUSG00000028989
matrix_genes	Antxr1	ENSMUSG00000033420
matrix_genes	Antxr2	ENSMUSG00000029338
matrix_genes	Anxa2	ENSMUSG00000032231
matrix_genes	Apbb1	ENSMUSG00000037032
matrix_genes	Apbb2	ENSMUSG00000029207
matrix_genes	Aplp1	ENSMUSG00000006651
matrix_genes	Aplp2	ENSMUSG00000031996
matrix_genes	App	ENSMUSG00000022892
matrix_genes	Atp7a	ENSMUSG00000033792
matrix_genes	Atxn1l	ENSMUSG00000069895
matrix_genes	Axin2	ENSMUSG00000000142
matrix_genes	B4galt1	ENSMUSG00000028413
matrix_genes	Bcl3	ENSMUSG00000053175
matrix_genes	Bmp2	ENSMUSG00000027358
matrix_genes	Carmil2	ENSMUSG00000050357
matrix_genes	Cav1	ENSMUSG00000007655
matrix_genes	Cav2	ENSMUSG00000000058
matrix_genes	Ccdc80	ENSMUSG00000022665
matrix_genes	Ccn1	ENSMUSG00000028195
matrix_genes	Ccn2	ENSMUSG00000019997
matrix_genes	Clasp2	ENSMUSG00000033392
matrix_genes	Cma1	ENSMUSG00000022225
matrix_genes	Col10a1	ENSMUSG00000039462
matrix_genes	Col11a1	ENSMUSG00000027966
matrix_genes	Col11a2	ENSMUSG00000024330
matrix_genes	Col13a1	ENSMUSG00000058806
matrix_genes	Col14a1	ENSMUSG00000022371
matrix_genes	Col15a1	ENSMUSG00000028339
matrix_genes	Col16a1	ENSMUSG00000040690
matrix_genes	Col17a1	ENSMUSG00000025064
matrix_genes	Col18a1	ENSMUSG00000001435
matrix_genes	Col19a1	ENSMUSG00000026141
matrix_genes	Col1a1	ENSMUSG00000001506
matrix_genes	Col1a2	ENSMUSG00000029661
matrix_genes	Col22a1	ENSMUSG00000079022
matrix_genes	Col23a1	ENSMUSG00000063564
matrix_genes	Col24a1	ENSMUSG00000028197
matrix_genes	Col27a1	ENSMUSG00000045672
matrix_genes	Col28a1	ENSMUSG00000068794
matrix_genes	Col2a1	ENSMUSG00000022483
matrix_genes	Col3a1	ENSMUSG00000026043
matrix_genes	Col4a1	ENSMUSG00000031502
matrix_genes	Col4a2	ENSMUSG00000031503
matrix_genes	Col4a3	ENSMUSG00000079465
matrix_genes	Col4a4	ENSMUSG00000067158
matrix_genes	Col4a5	ENSMUSG00000031274
matrix_genes	Col4a6	ENSMUSG00000031273
matrix_genes	Col5a1	ENSMUSG00000026837
matrix_genes	Col5a2	ENSMUSG00000026042
matrix_genes	Col5a3	ENSMUSG00000004098
matrix_genes	Col6a1	ENSMUSG00000001119
matrix_genes	Col6a4	ENSMUSG00000032572
matrix_genes	Col6a5	ENSMUSG00000091345
matrix_genes	Col6a6	ENSMUSG00000043719
matrix_genes	Col7a1	ENSMUSG00000025650
matrix_genes	Col8a1	ENSMUSG00000068196
matrix_genes	Col8a2	ENSMUSG00000056174
matrix_genes	Col9a1	ENSMUSG00000026147
matrix_genes	Col9a2	ENSMUSG00000028626
matrix_genes	Col9a3	ENSMUSG00000027570
matrix_genes	Colgalt1	ENSMUSG00000034807
matrix_genes	Colq	ENSMUSG00000057606
matrix_genes	Comp	ENSMUSG00000031849
matrix_genes	Cpb2	ENSMUSG00000021999
matrix_genes	Creb3l1	ENSMUSG00000027230
matrix_genes	Crispld2	ENSMUSG00000031825
matrix_genes	Crtap	ENSMUSG00000032431
matrix_genes	Csgalnact1	ENSMUSG00000036356
matrix_genes	Cst3	ENSMUSG00000027447
matrix_genes	Ctsg	ENSMUSG00000040314
matrix_genes	Ctss	ENSMUSG00000038642
matrix_genes	Cyp1b1	ENSMUSG00000024087
matrix_genes	Cyp2j6	ENSMUSG00000052914
matrix_genes	Dag1	ENSMUSG00000039952
matrix_genes	Ddr1	ENSMUSG00000003534
matrix_genes	Ddr2	ENSMUSG00000026674
matrix_genes	Dmp1	ENSMUSG00000029307
matrix_genes	Dnajb6	ENSMUSG00000029131
matrix_genes	Dpp4	ENSMUSG00000035000
matrix_genes	Dpt	ENSMUSG00000026574
matrix_genes	Dspp	ENSMUSG00000053268
matrix_genes	Ecm2	ENSMUSG00000043631
matrix_genes	Efemp2	ENSMUSG00000024909
matrix_genes	Egfl6	ENSMUSG00000000402
matrix_genes	Egflam	ENSMUSG00000042961
matrix_genes	Elf3	ENSMUSG00000003051
matrix_genes	Eln	ENSMUSG00000029675
matrix_genes	Emilin1	ENSMUSG00000029163
matrix_genes	Eng	ENSMUSG00000026814
matrix_genes	Ercc2	ENSMUSG00000030400
matrix_genes	Ero1a	ENSMUSG00000021831
matrix_genes	Ero1b	ENSMUSG00000057069
matrix_genes	Ets1	ENSMUSG00000032035
matrix_genes	Exoc8	ENSMUSG00000074030
matrix_genes	Ext1	ENSMUSG00000061731
matrix_genes	Fap	ENSMUSG00000000392
matrix_genes	Fbln1	ENSMUSG00000006369
matrix_genes	Fbln5	ENSMUSG00000021186
matrix_genes	Fermt1	ENSMUSG00000027356
matrix_genes	Fgfr4	ENSMUSG00000005320
matrix_genes	Fkbp10	ENSMUSG00000001555
matrix_genes	Fkrp	ENSMUSG00000048920
matrix_genes	Fktn	ENSMUSG00000028414
matrix_genes	Flot1	ENSMUSG00000059714
matrix_genes	Flrt2	ENSMUSG00000047414
matrix_genes	Fn1	ENSMUSG00000026193
matrix_genes	Foxc1	ENSMUSG00000050295
matrix_genes	Foxc2	ENSMUSG00000046714
matrix_genes	Foxf1	ENSMUSG00000042812
matrix_genes	Foxf2	ENSMUSG00000038402
matrix_genes	Fscn1	ENSMUSG00000029581
matrix_genes	Fshr	ENSMUSG00000032937
matrix_genes	Gas2	ENSMUSG00000030498
matrix_genes	Gas6	ENSMUSG00000031451
matrix_genes	Gfap	ENSMUSG00000020932
matrix_genes	Gfod2	ENSMUSG00000013150
matrix_genes	Grem1	ENSMUSG00000074934
matrix_genes	Hapln2	ENSMUSG00000004894
matrix_genes	Has1	ENSMUSG00000003665
matrix_genes	Has2	ENSMUSG00000022367
matrix_genes	Has3	ENSMUSG00000031910
matrix_genes	Hmcn1	ENSMUSG00000066842
matrix_genes	Hpn	ENSMUSG00000001249
matrix_genes	Hpse2	ENSMUSG00000074852
matrix_genes	Hsd17b12	ENSMUSG00000027195
matrix_genes	Hspg2	ENSMUSG00000028763
matrix_genes	Ibsp	ENSMUSG00000029306
matrix_genes	Idua	ENSMUSG00000033540
matrix_genes	Ier3ip1	ENSMUSG00000090000
matrix_genes	Ihh	ENSMUSG00000006538
matrix_genes	Il6	ENSMUSG00000025746
matrix_genes	Impg1	ENSMUSG00000032343
matrix_genes	Impg2	ENSMUSG00000035270
matrix_genes	Itga8	ENSMUSG00000026768
matrix_genes	Itgb1	ENSMUSG00000025809
matrix_genes	Itgb3	ENSMUSG00000020689
matrix_genes	Itih1	ENSMUSG00000006529
matrix_genes	Kazald1	ENSMUSG00000025213
matrix_genes	Kif9	ENSMUSG00000032489
matrix_genes	Klk4	ENSMUSG00000006948
matrix_genes	Klk5	ENSMUSG00000074155
matrix_genes	Lama1	ENSMUSG00000032796
matrix_genes	Lamb1	ENSMUSG00000002900
matrix_genes	Lamb2	ENSMUSG00000052911
matrix_genes	Lamb3	ENSMUSG00000026639
matrix_genes	Lamc1	ENSMUSG00000026478
matrix_genes	Large1	ENSMUSG00000004383
matrix_genes	Lemd3	ENSMUSG00000048661
matrix_genes	Lgals3	ENSMUSG00000050335
matrix_genes	Lmx1b	ENSMUSG00000038765
matrix_genes	Lox	ENSMUSG00000024529
matrix_genes	Loxl1	ENSMUSG00000032334
matrix_genes	Loxl2	ENSMUSG00000034205
matrix_genes	Loxl3	ENSMUSG00000000693
matrix_genes	Loxl4	ENSMUSG00000025185
matrix_genes	Ltbp4	ENSMUSG00000040488
matrix_genes	Mad2l2	ENSMUSG00000029003
matrix_genes	Mansc4	ENSMUSG00000072662
matrix_genes	Marco	ENSMUSG00000026390
matrix_genes	Matn1	ENSMUSG00000040533
matrix_genes	Matn2	ENSMUSG00000022324
matrix_genes	Matn3	ENSMUSG00000020583
matrix_genes	Matn4	ENSMUSG00000016995
matrix_genes	Megf9	ENSMUSG00000039270
matrix_genes	Meltf	ENSMUSG00000022780
matrix_genes	Mfap4	ENSMUSG00000042436
matrix_genes	Mia	ENSMUSG00000089661
matrix_genes	Mia3	ENSMUSG00000056050
matrix_genes	Mkx	ENSMUSG00000061013
matrix_genes	Mmp10	ENSMUSG00000047562
matrix_genes	Mmp11	ENSMUSG00000000901
matrix_genes	Mmp12	ENSMUSG00000049723
matrix_genes	Mmp13	ENSMUSG00000050578
matrix_genes	Mmp14	ENSMUSG00000000957
matrix_genes	Mmp15	ENSMUSG00000031790
matrix_genes	Mmp16	ENSMUSG00000028226
matrix_genes	Mmp17	ENSMUSG00000029436
matrix_genes	Mmp19	ENSMUSG00000025355
matrix_genes	Mmp1a	ENSMUSG00000043089
matrix_genes	Mmp1b	ENSMUSG00000041620
matrix_genes	Mmp2	ENSMUSG00000031740
matrix_genes	Mmp20	ENSMUSG00000018620
matrix_genes	Mmp21	ENSMUSG00000030981
matrix_genes	Mmp23	ENSMUSG00000029061
matrix_genes	Mmp24	ENSMUSG00000027612
matrix_genes	Mmp25	ENSMUSG00000023903
matrix_genes	Mmp27	ENSMUSG00000070323
matrix_genes	Mmp28	ENSMUSG00000020682
matrix_genes	Mmp3	ENSMUSG00000043613
matrix_genes	Mmp7	ENSMUSG00000018623
matrix_genes	Mmp8	ENSMUSG00000005800
matrix_genes	Mmp9	ENSMUSG00000017737
matrix_genes	Mpv17	ENSMUSG00000107283
matrix_genes	Mpzl3	ENSMUSG00000070305
matrix_genes	Myf5	ENSMUSG00000000435
matrix_genes	Myh11	ENSMUSG00000018830
matrix_genes	Myo1e	ENSMUSG00000032220
matrix_genes	Ndnf	ENSMUSG00000049001
matrix_genes	Nepn	ENSMUSG00000038624
matrix_genes	Nf1	ENSMUSG00000020716
matrix_genes	Nfkb2	ENSMUSG00000025225
matrix_genes	Nid1	ENSMUSG00000005397
matrix_genes	Notch1	ENSMUSG00000026923
matrix_genes	Nox1	ENSMUSG00000031257
matrix_genes	Noxo1	ENSMUSG00000019320
matrix_genes	Nphp3	ENSMUSG00000032558
matrix_genes	Nphs1	ENSMUSG00000006649
matrix_genes	Npnt	ENSMUSG00000040998
matrix_genes	Nr2e1	ENSMUSG00000019803
matrix_genes	Ntn4	ENSMUSG00000020019
matrix_genes	Olfml2a	ENSMUSG00000046618
matrix_genes	Olfml2b	ENSMUSG00000038463
matrix_genes	Optc	ENSMUSG00000010311
matrix_genes	Otol1	ENSMUSG00000027788
matrix_genes	P3h1	ENSMUSG00000028641
matrix_genes	P3h4	ENSMUSG00000006931
matrix_genes	P4ha1	ENSMUSG00000019916
matrix_genes	P4ha3	ENSMUSG00000051048
matrix_genes	Papln	ENSMUSG00000021223
matrix_genes	Pbxip1	ENSMUSG00000042613
matrix_genes	Pdgfra	ENSMUSG00000029231
matrix_genes	Pdpn	ENSMUSG00000028583
matrix_genes	Phldb2	ENSMUSG00000033149
matrix_genes	Plg	ENSMUSG00000059481
matrix_genes	Plod1	ENSMUSG00000019055
matrix_genes	Plod2	ENSMUSG00000032374
matrix_genes	Plod3	ENSMUSG00000004846
matrix_genes	Pmp22	ENSMUSG00000018217
matrix_genes	Pomgnt1	ENSMUSG00000028700
matrix_genes	Pomt1	ENSMUSG00000039254
matrix_genes	Pomt2	ENSMUSG00000034126
matrix_genes	Postn	ENSMUSG00000027750
matrix_genes	Pparg	ENSMUSG00000000440
matrix_genes	Prdm5	ENSMUSG00000029913
matrix_genes	Prdx4	ENSMUSG00000025289
matrix_genes	Prickle1	ENSMUSG00000036158
matrix_genes	Ptx3	ENSMUSG00000027832
matrix_genes	Pxdn	ENSMUSG00000020674
matrix_genes	Qsox1	ENSMUSG00000033684
matrix_genes	Ramp2	ENSMUSG00000001240
matrix_genes	Rb1	ENSMUSG00000022105
matrix_genes	Reck	ENSMUSG00000028476
matrix_genes	Rgcc	ENSMUSG00000022018
matrix_genes	Ric1	ENSMUSG00000038658
matrix_genes	Ric8a	ENSMUSG00000025485
matrix_genes	Rxfp1	ENSMUSG00000034009
matrix_genes	Scara3	ENSMUSG00000034463
matrix_genes	Scx	ENSMUSG00000034161
matrix_genes	Selenon	ENSMUSG00000050989
matrix_genes	Sema5a	ENSMUSG00000022231
matrix_genes	Serac1	ENSMUSG00000015659
matrix_genes	Serpinb5	ENSMUSG00000067006
matrix_genes	Serpinf2	ENSMUSG00000038224
matrix_genes	Serpinh1	ENSMUSG00000070436
matrix_genes	Sfrp2	ENSMUSG00000027996
matrix_genes	Sh3pxd2b	ENSMUSG00000040711
matrix_genes	Slc2a10	ENSMUSG00000027661
matrix_genes	Slc39a8	ENSMUSG00000053897
matrix_genes	Smad3	ENSMUSG00000032402
matrix_genes	Smad4	ENSMUSG00000024515
matrix_genes	Smarca4	ENSMUSG00000032187
matrix_genes	Smoc1	ENSMUSG00000021136
matrix_genes	Smoc2	ENSMUSG00000023886
matrix_genes	Smpd3	ENSMUSG00000031906
matrix_genes	Sox9	ENSMUSG00000000567
matrix_genes	Spint1	ENSMUSG00000027315
matrix_genes	Spint2	ENSMUSG00000074227
matrix_genes	Spock2	ENSMUSG00000058297
matrix_genes	Sulf1	ENSMUSG00000016918
matrix_genes	Sulf2	ENSMUSG00000006800
matrix_genes	Tcf15	ENSMUSG00000068079
matrix_genes	Tfap2a	ENSMUSG00000021359
matrix_genes	Tfip11	ENSMUSG00000029345
matrix_genes	Tgfb1	ENSMUSG00000002603
matrix_genes	Tgfb2	ENSMUSG00000039239
matrix_genes	Tgfbi	ENSMUSG00000035493
matrix_genes	Tgfbr1	ENSMUSG00000007613
matrix_genes	Tgfbr3	ENSMUSG00000029287
matrix_genes	Thsd4	ENSMUSG00000032289
matrix_genes	Tie1	ENSMUSG00000033191
matrix_genes	Tmem38b	ENSMUSG00000028420
matrix_genes	Tnf	ENSMUSG00000024401
matrix_genes	Tnfrsf11b	ENSMUSG00000063727
matrix_genes	Tnfrsf1a	ENSMUSG00000030341
matrix_genes	Tnfrsf1b	ENSMUSG00000028599
matrix_genes	Tnr	ENSMUSG00000015829
matrix_genes	Tnxb	ENSMUSG00000033327
matrix_genes	Vhl	ENSMUSG00000033933
matrix_genes	Vipas39	ENSMUSG00000021038
matrix_genes	Vit	ENSMUSG00000024076
matrix_genes	Vps33b	ENSMUSG00000030534
matrix_genes	Vtn	ENSMUSG00000017344
matrix_genes	Vwa1	ENSMUSG00000042116
matrix_genes	Wdr72	ENSMUSG00000044976
matrix_genes	Wnt3a	ENSMUSG00000009900
matrix_genes	Wt1	ENSMUSG00000016458
matrix_genes	Zfp469	ENSMUSG00000043903
alternatively spliced	Sfxn2	ENSMUSG00000025036
alternatively spliced	Septin4	ENSMUSG00000020486
alternatively spliced	Mill2	ENSMUSG00000040987
alternatively spliced	Fubp3	ENSMUSG00000026843
alternatively spliced	Tnrc6a	ENSMUSG00000052707
alternatively spliced	Aox1	ENSMUSG00000063558
alternatively spliced	Ldb3	ENSMUSG00000021798
alternatively spliced	Rnf157	ENSMUSG00000052949
alternatively spliced	Vopp1	ENSMUSG00000037788
alternatively spliced	Abcc9	ENSMUSG00000030249
alternatively spliced	Enox1	ENSMUSG00000022012
alternatively spliced	Tbc1d9b	ENSMUSG00000036644
alternatively spliced	Zcchc2	ENSMUSG00000038866
alternatively spliced	Zfp408	ENSMUSG00000075040
alternatively spliced	Fmnl1	ENSMUSG00000055805
alternatively spliced	Crnde	ENSMUSG00000031736
alternatively spliced	5430402O13Rik	ENSMUSG00000085776
alternatively spliced	Psmg4	ENSMUSG00000071451
alternatively spliced	Ube4a	ENSMUSG00000059890
alternatively spliced	Dtnb	ENSMUSG00000071454
alternatively spliced	Zfp788	ENSMUSG00000074165
alternatively spliced	Eef2k	ENSMUSG00000035064
alternatively spliced	Map2k5	ENSMUSG00000058444
alternatively spliced	Cers6	ENSMUSG00000027035
alternatively spliced	Dock6	ENSMUSG00000032198
alternatively spliced	Gm20619	ENSMUSG00000093482
alternatively spliced	E130310I04Rik	ENSMUSG00000116665
alternatively spliced	Zfp687	ENSMUSG00000019338
alternatively spliced	Pts	ENSMUSG00000032067
alternatively spliced	Ctbs	ENSMUSG00000028189
alternatively spliced	Pcnt	ENSMUSG00000001151
alternatively spliced	Crim1	ENSMUSG00000024074
alternatively spliced	Zfp65	ENSMUSG00000071281
alternatively spliced	Kiz	ENSMUSG00000074749
alternatively spliced	Lss	ENSMUSG00000033105
alternatively spliced	Ifi44	ENSMUSG00000028037
alternatively spliced	Mark2	ENSMUSG00000024969
alternatively spliced	Ttn	ENSMUSG00000051747
alternatively spliced	Gm36372	ENSMUSG00000113975
alternatively spliced	Htra2	ENSMUSG00000068329
alternatively spliced	Parp6	ENSMUSG00000025237
alternatively spliced	Xirp2	ENSMUSG00000027022
alternatively spliced	Ifi213	ENSMUSG00000073491
alternatively spliced	9530026P05Rik	ENSMUSG00000097462
alternatively spliced	Pdlim5	ENSMUSG00000028273
alternatively spliced	Rnf152	ENSMUSG00000047496
alternatively spliced	Ccdc66	ENSMUSG00000046753
alternatively spliced	Nrg4	ENSMUSG00000032311
alternatively spliced	Slc7a7	ENSMUSG00000000958
alternatively spliced	Tmem164	ENSMUSG00000047045
alternatively spliced	Mbnl1	ENSMUSG00000027763
alternatively spliced	Zfp346	ENSMUSG00000021481
alternatively spliced	Tctn3	ENSMUSG00000025008
alternatively spliced	2310057M21Rik	ENSMUSG00000040177
alternatively spliced	Pitpnm2	ENSMUSG00000029406
alternatively spliced	Lrrfip1	ENSMUSG00000026305
alternatively spliced	Suv39h2	ENSMUSG00000026646
alternatively spliced	Cyp4f13	ENSMUSG00000024055
alternatively spliced	Ttc23	ENSMUSG00000030555
alternatively spliced	Cdan1	ENSMUSG00000027284
alternatively spliced	Bmper	ENSMUSG00000031963
alternatively spliced	Erbb2	ENSMUSG00000062312
alternatively spliced	Rmst	ENSMUSG00000112117
alternatively spliced	Pcdh9	ENSMUSG00000055421
alternatively spliced	Poln	ENSMUSG00000045102
alternatively spliced	Wdr37	ENSMUSG00000021147
alternatively spliced	Pigq	ENSMUSG00000025728
alternatively spliced	Ttc17	ENSMUSG00000027194
alternatively spliced	Rian	ENSMUSG00000097451
alternatively spliced	Mir99ahg	ENSMUSG00000090386
alternatively spliced	Tlr8	ENSMUSG00000040522
alternatively spliced	Ufsp2	ENSMUSG00000031634
alternatively spliced	Ciz1	ENSMUSG00000039205
alternatively spliced	Tnk2	ENSMUSG00000022791
alternatively spliced	Rad51c	ENSMUSG00000007646
alternatively spliced	Sspo	ENSMUSG00000029797
alternatively spliced	Macrod2	ENSMUSG00000068205
alternatively spliced	Mlip	ENSMUSG00000032355
alternatively spliced	Slc37a3	ENSMUSG00000029924
alternatively spliced	Mast2	ENSMUSG00000003810
alternatively spliced	Phf11b	ENSMUSG00000091649
alternatively spliced	Scmh1	ENSMUSG00000000085
alternatively spliced	Csnk1g1	ENSMUSG00000032384
alternatively spliced	Elk4	ENSMUSG00000026436
alternatively spliced	Micu1	ENSMUSG00000020111
alternatively spliced	Ifi207	ENSMUSG00000073490
alternatively spliced	Josd2	ENSMUSG00000038695
alternatively spliced	D130020L05Rik	ENSMUSG00000097121
alternatively spliced	Neb	ENSMUSG00000026950
alternatively spliced	Arhgap10	ENSMUSG00000037148
alternatively spliced	Clec4b1	ENSMUSG00000030147
alternatively spliced	Madd	ENSMUSG00000040687
alternatively spliced	Msh3	ENSMUSG00000014850
alternatively spliced	Nfib	ENSMUSG00000008575
alternatively spliced	Gm40457	ENSMUSG00000108626
alternatively spliced	Rhobtb3	ENSMUSG00000021589
alternatively spliced	Gm49797	ENSMUSG00000116858
alternatively spliced	E130307A14Rik	ENSMUSG00000087177
alternatively spliced	Rpgrip1l	ENSMUSG00000033282
alternatively spliced	Rccd1	ENSMUSG00000038930
alternatively spliced	Oas1b	ENSMUSG00000029605
alternatively spliced	Ccdc122	ENSMUSG00000034795
alternatively spliced	Zscan22	ENSMUSG00000054715
alternatively spliced	Acaca	ENSMUSG00000020532
alternatively spliced	Drc3	ENSMUSG00000056598
alternatively spliced	Smim10l1	ENSMUSG00000072704
alternatively spliced	Serpina3g	ENSMUSG00000041481
alternatively spliced	Chfr	ENSMUSG00000014668
alternatively spliced	2210408F21Rik	ENSMUSG00000087380
alternatively spliced	Atp2b1	ENSMUSG00000019943
alternatively spliced	Slx4ip	ENSMUSG00000027281
alternatively spliced	Zfp512b	ENSMUSG00000000823
alternatively spliced	D630024D03Rik	ENSMUSG00000085772
alternatively spliced	Siglece	ENSMUSG00000030474
alternatively spliced	2810403D21Rik	ENSMUSG00000086629
alternatively spliced	Brd4	ENSMUSG00000024002
alternatively spliced	Vps13a	ENSMUSG00000046230
alternatively spliced	Hdnr	ENSMUSG00000097910
alternatively spliced	Zfp608	ENSMUSG00000052713
alternatively spliced	Rapgef6	ENSMUSG00000037533
alternatively spliced	Uxs1	ENSMUSG00000057363
alternatively spliced	Fign	ENSMUSG00000075324
alternatively spliced	Camk2d	ENSMUSG00000053819
alternatively spliced	Pknox2	ENSMUSG00000035934
alternatively spliced	Cep44	ENSMUSG00000038215
alternatively spliced	Cyrib	ENSMUSG00000022378
alternatively spliced	Hrh2	ENSMUSG00000034987
alternatively spliced	Sgce	ENSMUSG00000004631
alternatively spliced	Ubn1	ENSMUSG00000039473
alternatively spliced	Nedd4l	ENSMUSG00000024589
alternatively spliced	Med12l	ENSMUSG00000056476
alternatively spliced	Kcng2	ENSMUSG00000059852
alternatively spliced	6030443J06Rik	ENSMUSG00000097207
alternatively spliced	Atxn7l2	ENSMUSG00000048997
alternatively spliced	Fam124a	ENSMUSG00000035184
alternatively spliced	Zfp532	ENSMUSG00000042439
alternatively spliced	Ppa2	ENSMUSG00000028013
alternatively spliced	Lrrfip2	ENSMUSG00000032497
alternatively spliced	D830032E09Rik	ENSMUSG00000100457
alternatively spliced	Msc	ENSMUSG00000025930
alternatively spliced	Mboat2	ENSMUSG00000020646
alternatively spliced	Pus7	ENSMUSG00000057541
alternatively spliced	Cd99l2	ENSMUSG00000035776
alternatively spliced	Slc39a14	ENSMUSG00000022094
alternatively spliced	Oxr1	ENSMUSG00000022307
alternatively spliced	Akr1c13	ENSMUSG00000021213
alternatively spliced	Ank3	ENSMUSG00000069601
alternatively spliced	Tpm2	ENSMUSG00000028464
alternatively spliced	Ppp3cc	ENSMUSG00000022092
alternatively spliced	Dclre1c	ENSMUSG00000026648
alternatively spliced	Dennd6b	ENSMUSG00000015377
alternatively spliced	Gm32027	ENSMUSG00000117990
alternatively spliced	Dedd	ENSMUSG00000013973
alternatively spliced	Crispld1	ENSMUSG00000025776
alternatively spliced	Rsrc2	ENSMUSG00000029422
alternatively spliced	Zfp827	ENSMUSG00000071064
alternatively spliced	Usp5	ENSMUSG00000038429
alternatively spliced	Yap1	ENSMUSG00000053110
alternatively spliced	Pnpla7	ENSMUSG00000036833
alternatively spliced	Prodh	ENSMUSG00000003526
alternatively spliced	Gm7240	ENSMUSG00000113626
alternatively spliced	Cd82	ENSMUSG00000027215
alternatively spliced	Atp2c1	ENSMUSG00000032570
alternatively spliced	Cep126	ENSMUSG00000040729
alternatively spliced	Zfp644	ENSMUSG00000049606
alternatively spliced	Fbxl21	ENSMUSG00000035509
alternatively spliced	Arl3	ENSMUSG00000025035
alternatively spliced	Myo9b	ENSMUSG00000004677
alternatively spliced	Klra2	ENSMUSG00000030187
alternatively spliced	Gmip	ENSMUSG00000036246
alternatively spliced	Lsmem1	ENSMUSG00000071342
alternatively spliced	Dock9	ENSMUSG00000025558
alternatively spliced	Preb	ENSMUSG00000045302
alternatively spliced	Fam149b	ENSMUSG00000039599
alternatively spliced	Plekha5	ENSMUSG00000030231
alternatively spliced	Gtf3c4	ENSMUSG00000035666
alternatively spliced	Gatad2b	ENSMUSG00000042390
alternatively spliced	Smug1	ENSMUSG00000036061
alternatively spliced	Ralgapb	ENSMUSG00000027652
alternatively spliced	Helq	ENSMUSG00000035266
alternatively spliced	Ccdc130
alternatively spliced	Pvt1	ENSMUSG00000097039
alternatively spliced	Tpcn2	ENSMUSG00000048677
alternatively spliced	B3gnt8	ENSMUSG00000059479
alternatively spliced	Cpeb3	ENSMUSG00000039652
alternatively spliced	Zbtb20	ENSMUSG00000022708
alternatively spliced	Irag1	ENSMUSG00000005611
alternatively spliced	Zfp454	ENSMUSG00000048728
alternatively spliced	Tor1aip2	ENSMUSG00000050565
alternatively spliced	Stap1	ENSMUSG00000029254
alternatively spliced	Srsf6	ENSMUSG00000016921
alternatively spliced	Fan1	ENSMUSG00000033458
alternatively spliced	Trit1	ENSMUSG00000028653
alternatively spliced	Fut10	ENSMUSG00000046152
alternatively spliced	Phf3	ENSMUSG00000048874
alternatively spliced	Rexo5	ENSMUSG00000030924
alternatively spliced	Mipol1	ENSMUSG00000047022
alternatively spliced	Tbccd1	ENSMUSG00000004462
alternatively spliced	Lair1	ENSMUSG00000055541
alternatively spliced	Il34	ENSMUSG00000031750
alternatively spliced	Sobp	ENSMUSG00000038248
alternatively spliced	Gm16565	ENSMUSG00000089829
alternatively spliced	Kif28	ENSMUSG00000087236
alternatively spliced	Tmem268	ENSMUSG00000045917
alternatively spliced	Luc7l2	ENSMUSG00000029823
alternatively spliced	Zfp934	ENSMUSG00000074865
alternatively spliced	Wnk1	ENSMUSG00000045962
alternatively spliced	Tnfsf13b	ENSMUSG00000031497
alternatively spliced	Gas5	ENSMUSG00000053332
alternatively spliced	Nckap5	ENSMUSG00000049690
alternatively spliced	Ubox5	ENSMUSG00000027300
alternatively spliced	Ube2i	ENSMUSG00000015120
alternatively spliced	Inpp5b	ENSMUSG00000028894
alternatively spliced	1700123M08Rik	ENSMUSG00000085614
alternatively spliced	Catsper2	ENSMUSG00000033486
alternatively spliced	Kcnip2	ENSMUSG00000025221
alternatively spliced	Pierce2	ENSMUSG00000086158
alternatively spliced	Trip10	ENSMUSG00000019487
alternatively spliced	Mppe1	ENSMUSG00000062526
alternatively spliced	Ktn1	ENSMUSG00000021843
alternatively spliced	Golgb1	ENSMUSG00000034243
alternatively spliced	Dapp1	ENSMUSG00000028159
alternatively spliced	Phactr2	ENSMUSG00000062866
alternatively spliced	Casp8ap2	ENSMUSG00000028282
alternatively spliced	Setd1a	ENSMUSG00000042308
alternatively spliced	Gm12295	ENSMUSG00000085162
alternatively spliced	Prpsap2	ENSMUSG00000020528
alternatively spliced	Slc16a13	ENSMUSG00000044367
alternatively spliced	Tfe3	ENSMUSG00000000134
alternatively spliced	Ncoa2	ENSMUSG00000005886
alternatively spliced	Clip1	ENSMUSG00000049550
alternatively spliced	Mfsd13a	ENSMUSG00000025227
alternatively spliced	Spata6	ENSMUSG00000034401
alternatively spliced	Slc30a6	ENSMUSG00000024069
alternatively spliced	Pgd	ENSMUSG00000028961
alternatively spliced	Gpatch4	ENSMUSG00000028069
alternatively spliced	Dnm1l	ENSMUSG00000022789
alternatively spliced	Rapgef1	ENSMUSG00000039844
alternatively spliced	Gm39317	ENSMUSG00000111056
alternatively spliced	9630028I04Rik	ENSMUSG00000117916
alternatively spliced	Tmem183a	ENSMUSG00000042305
alternatively spliced	Lmf1	ENSMUSG00000002279
alternatively spliced	Zfp462	ENSMUSG00000060206
alternatively spliced	Immt	ENSMUSG00000052337
alternatively spliced	Il17re	ENSMUSG00000043088
alternatively spliced	Plekha6	ENSMUSG00000041757
alternatively spliced	Clca3a1	ENSMUSG00000056025
alternatively spliced	Med9os	ENSMUSG00000085260
alternatively spliced	3300002I08Rik	ENSMUSG00000063364
alternatively spliced	Hivep3	ENSMUSG00000028634
alternatively spliced	Brme1	ENSMUSG00000008129
alternatively spliced	Tmem255a	ENSMUSG00000036502
alternatively spliced	Gm31870	ENSMUSG00000120108
alternatively spliced	Lilrb4b	ENSMUSG00000112023
alternatively spliced	Eif4g3	ENSMUSG00000028760
alternatively spliced	Phf21a	ENSMUSG00000058318
alternatively spliced	Tpd52	ENSMUSG00000027506
alternatively spliced	Timd4	ENSMUSG00000055546
alternatively spliced	Fbxo34	ENSMUSG00000037536
alternatively spliced	Pdss2	ENSMUSG00000038240
alternatively spliced	Zfp874a	ENSMUSG00000069206
alternatively spliced	Nrg1	ENSMUSG00000062991
alternatively spliced	Nrg1	ENSMUSG00000118541
alternatively spliced	Fbln2	ENSMUSG00000064080
alternatively spliced	Fam118b	ENSMUSG00000050471
alternatively spliced	Polr3b	ENSMUSG00000034453
alternatively spliced	Rdh13	ENSMUSG00000008435
alternatively spliced	Crb1	ENSMUSG00000063681
alternatively spliced	Oas1c	ENSMUSG00000001166
alternatively spliced	Nbea	ENSMUSG00000027799
alternatively spliced	Usf3	ENSMUSG00000068284
alternatively spliced	Stag1	ENSMUSG00000037286
alternatively spliced	Eif2ak4	ENSMUSG00000005102
alternatively spliced	Obscn	ENSMUSG00000061462
alternatively spliced	Son	ENSMUSG00000022961
alternatively spliced	Trim30d	ENSMUSG00000057596
alternatively spliced	Phkb	ENSMUSG00000036879
alternatively spliced	Gm15787	ENSMUSG00000086247
alternatively spliced	Arhgef12	ENSMUSG00000059495
alternatively spliced	Dnajb4	ENSMUSG00000028035
alternatively spliced	Tex9	ENSMUSG00000090626
alternatively spliced	Dcaf11	ENSMUSG00000022214
alternatively spliced	Ift88	ENSMUSG00000040040
alternatively spliced	Akap8l	ENSMUSG00000002625
alternatively spliced	Tent4a	ENSMUSG00000034575
alternatively spliced	Gm26782	ENSMUSG00000097431
alternatively spliced	Rbfox2	ENSMUSG00000033565
alternatively spliced	T2	ENSMUSG00000058159
alternatively spliced	Stxbp5	ENSMUSG00000019790
alternatively spliced	Gm15328	ENSMUSG00000086095
alternatively spliced	Pfkfb3	ENSMUSG00000026773
alternatively spliced	1110019D14Rik	ENSMUSG00000097616
alternatively spliced	Papss1	ENSMUSG00000028032
alternatively spliced	Tyk2	ENSMUSG00000032175
alternatively spliced	Smim8	ENSMUSG00000028295
alternatively spliced	Cacna1c	ENSMUSG00000051331
alternatively spliced	Ermard	ENSMUSG00000036552
alternatively spliced	Sfmbt1	ENSMUSG00000006527
alternatively spliced	Gbp3	ENSMUSG00000028268
alternatively spliced	Cnot2	ENSMUSG00000020166
alternatively spliced	Dhcr7	ENSMUSG00000058454
alternatively spliced	Rpusd1	ENSMUSG00000041199
alternatively spliced	Tanc2	ENSMUSG00000053580
alternatively spliced	Ptpn13	ENSMUSG00000034573
alternatively spliced	Rcbtb2	ENSMUSG00000022106
alternatively spliced	Abhd1	ENSMUSG00000006638
alternatively spliced	Tbc1d12	ENSMUSG00000048720
alternatively spliced	Fgd2	ENSMUSG00000024013
alternatively spliced	Acbd5	ENSMUSG00000026781
alternatively spliced	Wdr4	ENSMUSG00000024037
alternatively spliced	Crebrf	ENSMUSG00000048249
alternatively spliced	Proca1	ENSMUSG00000044122
alternatively spliced	Atad3aos	ENSMUSG00000054514
alternatively spliced	Eps15l1	ENSMUSG00000006276
alternatively spliced	Gm3604	ENSMUSG00000094942
alternatively spliced	Tbl1xr1	ENSMUSG00000027630
alternatively spliced	Add3	ENSMUSG00000025026
alternatively spliced	Pnpla6	ENSMUSG00000004565
alternatively spliced	Ankdd1b	ENSMUSG00000047117
alternatively spliced	Ezh2	ENSMUSG00000029687
alternatively spliced	Chil5	ENSMUSG00000043873
alternatively spliced	Ppp1r3b	ENSMUSG00000046794
alternatively spliced	Rps6kb1	ENSMUSG00000020516
alternatively spliced	Ppp1r9a	ENSMUSG00000032827
alternatively spliced	Zfp446	ENSMUSG00000033961
alternatively spliced	Fkbp5	ENSMUSG00000024222
alternatively spliced	Susd1	ENSMUSG00000038578
alternatively spliced	Hnrnpr	ENSMUSG00000066037
alternatively spliced	Tjap1	ENSMUSG00000012296
alternatively spliced	Hectd2os	ENSMUSG00000087579
alternatively spliced	H2-Q7	ENSMUSG00000060550
alternatively spliced	4930581F22Rik	ENSMUSG00000070315
alternatively spliced	Pla2g6	ENSMUSG00000042632
alternatively spliced	Gm15270	ENSMUSG00000087400
alternatively spliced	Sgk3	ENSMUSG00000025915
alternatively spliced	Tmem219	ENSMUSG00000060538
alternatively spliced	Camk2b	ENSMUSG00000057897
alternatively spliced	Gm46565	ENSMUSG00000116581
alternatively spliced	Bptf	ENSMUSG00000040481
alternatively spliced	Myh7b	ENSMUSG00000074652
alternatively spliced	Hand2os1	ENSMUSG00000100510
alternatively spliced	Usf2	ENSMUSG00000058239
alternatively spliced	Aoah	ENSMUSG00000021322
alternatively spliced	Txndc11	ENSMUSG00000022498
alternatively spliced	Hmgxb4	ENSMUSG00000034518
alternatively spliced	Reep6	ENSMUSG00000035504
alternatively spliced	Entr1	ENSMUSG00000026927
alternatively spliced	Ndufb5	ENSMUSG00000027673
alternatively spliced	Tbx3os1	ENSMUSG00000087516
alternatively spliced	Eps8l1	ENSMUSG00000006154
alternatively spliced	Prdm2	ENSMUSG00000057637
alternatively spliced	Slc35d2	ENSMUSG00000033114
alternatively spliced	Gm34643	ENSMUSG00000115855
alternatively spliced	Phf20l1	ENSMUSG00000072501
alternatively spliced	Lmbr1	ENSMUSG00000010721
alternatively spliced	Lmbr1	ENSMUSG00000105741
alternatively spliced	Sec31b	ENSMUSG00000051984
alternatively spliced	Tmem63b	ENSMUSG00000036026
alternatively spliced	Nr2c1	ENSMUSG00000005897
alternatively spliced	Mdn1	ENSMUSG00000058006
alternatively spliced	Rusc2	ENSMUSG00000035969
alternatively spliced	Kcnt2	ENSMUSG00000052726
alternatively spliced	Fam151b	ENSMUSG00000034334
alternatively spliced	Mtmr14	ENSMUSG00000030269
alternatively spliced	Gm12002	ENSMUSG00000086584
alternatively spliced	Eri2	ENSMUSG00000030929
alternatively spliced	Sema4c	ENSMUSG00000026121
alternatively spliced	Mbnl2	ENSMUSG00000022139
alternatively spliced	Rev3l	ENSMUSG00000019841
alternatively spliced	Psmc6	ENSMUSG00000021832
alternatively spliced	Ahrr	ENSMUSG00000021575
alternatively spliced	Atp2b4	ENSMUSG00000026463
alternatively spliced	Msantd2	ENSMUSG00000042138
alternatively spliced	Mtmr1	ENSMUSG00000015214
alternatively spliced	Hdac5	ENSMUSG00000008855
alternatively spliced	Trim26	ENSMUSG00000024457
alternatively spliced	Fastkd3	ENSMUSG00000021532
alternatively spliced	Ikzf2	ENSMUSG00000025997
alternatively spliced	Gm28609	ENSMUSG00000101102
alternatively spliced	Gm5860	ENSMUSG00000085022
alternatively spliced	Tfb2m	ENSMUSG00000026492
alternatively spliced	Adprm	ENSMUSG00000020910
alternatively spliced	Sar1a	ENSMUSG00000020088
alternatively spliced	Ppp4r1l-ps	ENSMUSG00000055897
alternatively spliced	Ppp4r1l-ps	ENSMUSG00000121504
alternatively spliced	Ano5	ENSMUSG00000055489
alternatively spliced	Carf	ENSMUSG00000026017
alternatively spliced	Abcc10	ENSMUSG00000032842
alternatively spliced	Cdk5rap2	ENSMUSG00000039298
alternatively spliced	Adgrg2	ENSMUSG00000031298
alternatively spliced	Gm15408	ENSMUSG00000086610
alternatively spliced	Mapt	ENSMUSG00000018411
alternatively spliced	Osgepl1	ENSMUSG00000026096
alternatively spliced	Kcnk2	ENSMUSG00000037624
alternatively spliced	Nckipsd	ENSMUSG00000032598
alternatively spliced	Odf2	ENSMUSG00000026790
alternatively spliced	Dock7	ENSMUSG00000028556
alternatively spliced	Cenpu	ENSMUSG00000031629
alternatively spliced	Togaram1	ENSMUSG00000035614
alternatively spliced	Morf4l1	ENSMUSG00000062270
alternatively spliced	Sirt1	ENSMUSG00000020063
alternatively spliced	Ttll5	ENSMUSG00000012609
alternatively spliced	Psma8	ENSMUSG00000036743
alternatively spliced	Dennd5b	ENSMUSG00000030313
alternatively spliced	Rce1	ENSMUSG00000024889
alternatively spliced	Zbtb49	ENSMUSG00000029127
alternatively spliced	Tarbp2	ENSMUSG00000023051
alternatively spliced	Clk4	ENSMUSG00000020385
alternatively spliced	Kdm4b	ENSMUSG00000024201
alternatively spliced	Htr7	ENSMUSG00000024798
alternatively spliced	Akap8	ENSMUSG00000024045
alternatively spliced	Mfap5	ENSMUSG00000030116
spliced matrix genes	Abi3bp	ENSMUSG00000035258
spliced matrix genes	Adamts6	ENSMUSG00000046169
spliced matrix genes	Cflar	ENSMUSG00000026031
spliced matrix genes	Chadl	ENSMUSG00000063765
spliced matrix genes	Clasp1	ENSMUSG00000064302
spliced matrix genes	Gpm6b	ENSMUSG00000031342
spliced matrix genes	Lama2	ENSMUSG00000019899
spliced matrix genes	Lcp1	ENSMUSG00000021998
spliced matrix genes	Phldb1	ENSMUSG00000048537
spliced matrix genes	Ptk2	ENSMUSG00000022607
